# Supplementary material for: Language Structures May Adapt to the Sociolinguistic Environment, but It Matters What and How You Count: A Typological Study of Verbal and Nominal Complexity
Source: Front Psychol. 2018 Aug 14;9:1141. doi: 10.3389/fpsyg.2018.01141 (PMC6102949; doi:10.3389/fpsyg.2018.01141)
Supplement: Supplementary file 2 [file Data_Sheet_1.xlsx]

## Sheet: Data
Language	ISO639.3	Glottocode	Stock	Longitude	Latitude	Continent	Area	CategoriesPerWord	L1	L1_source	L2	L2_source	Semi-speakers
Pirahã	myp	pira1253	Muran	-62	-7	S America	NE South America	9	360	E19	0	Everett 2005: passim	NA
Wichita	wic	wich1260	Caddoan	-97.33	33.33	E N America	Basin and Plains	12	1	E19	NA	E19	NA
Gaagudju	gbu	gaga1251	Gaagudju	132.83	-12.58	Australia	N Australia	5	1	E19	NA	E19	NA
Maidu (Northeast)	nmu	nort2952	Maiduan	-120.67	40	W N America	California	8	1	E19	NA	E19	NA
Pomo (Southeastern)	pom	sout2982	Pomoan	-122.8	38.5	W N America	California	5	1	E19	NA	E19	NA
Uru	ure	uruu1244	Chipaya	-69	-16.75	S America	Andean	6	2	E19	NA	E19	NA
Hinuq	gin	hinu1240	Nakh-Daghestanian	45.99	42.18	W and SW Eurasia	Greater Mesopotamia	4	5	E19	NA	E19	NA
Martuthunira	vma	mart1255	Pama-Nyungan	116	-21	Australia	S Australia	3	5	E19	NA	E19	NA
Pomo (Eastern)	peb	east2545	Pomoan	-122.67	39	W N America	California	8	5	Golla 2007: 3	NA	E19	NA
Motuna	siw	siwa1245	South Bougainville	155.42	-6.62	NG and Oceania	Oceania	6	5	E19	NA	E19	NA
Natchez	ncz	natc1249	Natchez	-91.33	31.75	E N America	E North America	9	6	E19	NA	E19	NA
Kwazá	xwa	kwaz1243	Kwaza	-60.67	-12.58	S America	NE South America	10	7	E19	NA	E19	NA
Miwok (Southern Sierra)	skd	sout2985	Yokuts-Utian	-120	37.5	W N America	California	8	7	E19	NA	E19	NA
Ainu	ain	ainu1240	Ainu	143	43	N-C Asia	N Coast Asia	6	10	E19	NA	E19	NA
Diyari	dif	dier1241	Pama-Nyungan	139	-28	Australia	S Australia	3	10	E19	NA	E19	NA
Washo	was	wash1253	Washo	-120	39.25	W N America	California	12	10	E19	NA	E19	NA
Mangarayi	mpc	mang1381	Mangarayan	133.5	-14.67	Australia	N Australia	6	12	E19	NA	E19	NA
Ngiyambaa	wyb	ngiy1239	Pama-Nyungan	145.5	-31.75	Australia	S Australia	4	12	E19	NA	E19	NA
Bilinara	nbj	ngar1235	Pama-Nyungan	131.67	-16	Australia	N Australia	10	15	E19	NA	E19	NA
Kayardild	gyd	kaya1319	Tangkic	139.5	-17.05	Australia	N Australia	4	23	E19	NA	E19	NA
Caddo	cad	cadd1256	Caddoan	-93.5	33.33	E N America	Basin and Plains	14	25	E19	NA	E19	NA
Dyirbal	dbl	dyir1250	Pama-Nyungan	145.58	-17.83	Australia	N Australia	3	29	E19	NA	E19	NA
Yokuts (Yawelmani)	yok	yoku1256	Yokuts-Utian	-119	35	W N America	California	3	50	E19	NA	E19	NA
Yukagir (Tundra)	ykg	nort2745	Yukagir	160	69	N-C Asia	Inner Asia	10	50	Maslova 2003: 1	NA	E19	NA
Trumaí	tpy	trum1247	Trumaí	-53	-12	S America	NE South America	8	51	E19	NA	E19	NA
Ungarinjin	ung	ngar1284	Worrorran	126	-16.33	Australia	N Australia	13	57	E19	NA	E19	NA
Wishram	wac	wasc1239	Chinookan	-122.5	45.5	W N America	Alaska-Oregon	13	58	E19	NA	E19	NA
Garrwa	wrk	gara1269	Garrwan	137.17	-17.08	Australia	N Australia	4	59	E19	NA	E19	NA
Itelmen	itl	itel1242	Chukchi-Kamchatkan	157.5	57	N-C Asia	N Coast Asia	8	80	E19	NA	E19	NA
Wardaman	wrr	ward1246	Wagiman - Wardaman	131	-15.5	Australia	N Australia	7	84	E19	NA	E19	NA
Tariana	tae	tari1256	Arawakan	-69.17	1	S America	NE South America	11	100	E19	NA	E19	NA
Maricopa	mrc	mari1440	Yuman	-113.17	33.17	W N America	Basin and Plains	8	100	E19	NA	E19	NA
Araona	aro	arao1248	Pano-Tacanan	-67.75	-12.33	S America	NE South America	5	110	E19	NA	E19	NA
Yanyuwa	jao	yany1243	Pama-Nyungan	137.17	-16.42	Australia	N Australia	5	120	E19	NA	E19	NA
Godoberi	gdo	ghod1238	Nakh-Daghestanian	46.11	42.63	W and SW Eurasia	Greater Mesopotamia	6	130	E19	NA	E19	NA
Nganasan	nio	ngan1291	Uralic	93	71	N-C Asia	Inner Asia	10	130	E19	NA	E19	NA
Yidiny	yii	yidi1250	Pama-Nyungan	145.75	-17	Australia	N Australia	5	150	E19	NA	E19	NA
Ngan'gityemerri	nam	nang1259	Southern Daly	130.42	-14.25	Australia	N Australia	9	180	E19	NA	E19	NA
Oneida	one	onei1249	Iroquoian	-75.67	43	E N America	E North America	8	192	E19	NA	E19	NA
Koasati	cku	koas1236	Muskogean	-85.17	34.83	E N America	E North America	13	200	E19	NA	E19	NA
Nivkh	niv	gily1242	Nivkh	142	53.33	N-C Asia	N Coast Asia	8	200	E19	NA	E19	NA
Ket	ket	kett1243	Yeniseian	87	64	N-C Asia	Inner Asia	3	210	E19	NA	E19	NA
Imonda	imn	imon1245	Border	141.17	-3.33	NG and Oceania	N Coast New Guinea	10	250	E19	NA	E19	NA
Mawng	mph	maun1240	Iwaidjan	133.5	-11.92	Australia	N Australia	6	260	E19	NA	E19	NA
Karata	kpt	kara1474	Nakh-Daghestanian	46.34	42.6	W and SW Eurasia	Greater Mesopotamia	6	260	E19	NA	E19	NA
Ashéninka Perené	prq	ashe1272	Arawakan	-74.92	10.98	S America	Andean	12	300	E19	NA	E19	NA
Yimas	yee	yima1243	Lower Sepik - Ramu	143.55	-4.67	NG and Oceania	N Coast New Guinea	10	300	E19	NA	E19	NA
Djapu	dwu	dhuw1249	Pama-Nyungan	136	-13	Australia	N Australia	4	300	E19	NA	E19	NA
Tauya	tya	tauy1241	Madang	145.33	-5.75	NG and Oceania	Interior New Guinea	7	350	E19	NA	E19	NA
Tapiete	tpj	tapi1253	Tupian	-61.67	-19.75	S America	SE South America	12	360	E19	NA	E19	NA
Diegueño	dih	kumi1248	Yuman	-117	33	C America	Mesoamerica	6	370	E19	NA	E19	NA
Dahalo	dal	daha1245	Cushitic	40.5	-2.33	Africa	S Africa	7	400	E19	NA	E19	NA
Kiowa	kio	kiow1266	Kiowa-Tanoan	-99	37	E N America	Basin and Plains	8	400	E19	NA	E19	NA
Kuniyanti	gni	goon1238	Bunuban	126.33	-18.33	Australia	N Australia	6	410	E19	NA	E19	NA
Totonac (Misantla)	tlc	yecu1235	Totonac-Tepehuan	-96.92	19.92	C America	Mesoamerica	5	500	E19	NA	E19	NA
Awtuw	kmn	awtu1239	Sepik	142	-3.58	NG and Oceania	N Coast New Guinea	9	510	E19	NA	E19	NA
Hixkaryana	hix	hixk1239	Cariban	-59	-1	S America	NE South America	5	600	E19	NA	E19	NA
Belhare	byw	belh1239	Sino-Tibetan	87.3	26.97	S/SE Asia	Indic	10	600	E19	NA	E19	NA
Nambikwara	nab	sout2994	Nambikwara	-59	-13	S America	NE South America	8	720	E19	NA	E19	NA
Jaqaru	jqr	jaqa1244	Aymaran	-76	-13	S America	Andean	10	740	E19	NA	E19	NA
Rama	rma	rama1270	Chibchan	-83.75	11.75	C America	Mesoamerica	3	740	E19	NA	E19	NA
Xokleng	xok	xokl1240	Macro-Ge	-50	-24.5	S America	SE South America	4	760	E19	NA	E19	NA
Slave	scs	nort2942	Na-Dene	-116	60	E N America	E North America	8	760	E19	NA	E19	NA
Guugu Yimidhirr	kky	gugu1255	Pama-Nyungan	144.83	-15	Australia	N Australia	3	780	E19	NA	E19	NA
Jarawara	jaa	jama1261	Arawan	-65.5	-7.5	S America	NE South America	6	800	E19	NA	E19	NA
Anêm	anz	anem1249	West New Britain	149.08	-5.58	NG and Oceania	N Coast New Guinea	3	800	E19	NA	E19	NA
Seri	sei	seri1257	Seri	-112	29	C America	Mesoamerica	13	900	E19	NA	E19	NA
Mansi	mns	mans1258	Uralic	62	62	N-C Asia	Inner Asia	6	940	E19	NA	E19	NA
Archi	aqc	arch1244	Nakh-Daghestanian	46.83	42.07	W and SW Eurasia	Greater Mesopotamia	9	970	E19	NA	E19	NA
Rapanui	rap	rapa1244	Austronesian	-109	-27	NG and Oceania	Oceania	9	1000	E19	NA	E19	NA
Xinalug	kjj	khin1240	Nakh-Daghestanian	48.13	41.18	W and SW Eurasia	Greater Mesopotamia	5	1000	E19	NA	E19	NA
Selkup	sel	selk1253	Uralic	82	65	N-C Asia	Inner Asia	6	1020	E19	NA	E19	NA
Inanwatan	szp	suab1238	Inanwatan	132.08	-2.08	NG and Oceania	N Coast New Guinea	6	1100	E19	NA	E19	NA
Chipaya	cap	chip1262	Chipaya	-67.83	-18.75	S America	Andean	9	1200	E19	NA	E19	NA
Yup’ik (Siberian)	ess	cent2128	Eskimo-Aleut	172	64	N-C Asia	N Coast Asia	8	1200	E19	NA	E19	NA
Gunwinggu	gup	gunw1252	Gunwingguan	133.75	-12.5	Australia	N Australia	10	1220	E19	NA	E19	NA
Nanai	gld	nana1257	Tungusic	137	49.5	N-C Asia	N Coast Asia	4	1390	E19	NA	E19	NA
Bororo	bor	boro1282	Macro-Ge	-50	-13	S America	NE South America	4	1392	E19	NA	E19	NA
Mian	mpt	mian1256	Macro-Ok	141.58	-5.13	NG and Oceania	Interior New Guinea	10	1400	E19	NA	E19	NA
Usan	wnu	usan1239	Madang	145.17	-4.83	NG and Oceania	N Coast New Guinea	5	1400	E19	NA	E19	NA
Hunzib	huz	hunz1247	Nakh-Daghestanian	46.23	42.16	W and SW Eurasia	Greater Mesopotamia	6	1420	E19	NA	E19	NA
Movima	mzp	movi1243	Movima	-65.67	-13.83	S America	NE South America	9	1450	E19	NA	E19	NA
Bagwalal	kva	bagv1239	Nakh-Daghestanian	46.17	42.56	W and SW Eurasia	Greater Mesopotamia	5	1450	E19	NA	E19	NA
Jeli	jek	jeri1242	Mande	-5.67	9.5	Africa	African Savannah	0	1500	E19	NA	E19	NA
Hayu	vay	wayu1241	Sino-Tibetan	86	27.25	S/SE Asia	Indic	5	1520	E19	NA	E19	NA
Alamblak	amp	alam1246	Sepik	143.33	-4.67	NG and Oceania	N Coast New Guinea	11	1530	E19	NA	E19	NA
Koiari	kbk	gras1249	Koiarian	147.33	-9.5	NG and Oceania	S New Guinea	3	1700	E19	NA	E19	NA
Tiwi	tiw	tiwi1244	Tiwi	131	-11.5	Australia	N Australia	5	1740	E19	NA	E19	NA
Lavukaleve	lvk	lavu1241	Central Solomons	159.2	-9.08	NG and Oceania	Oceania	4	1780	E19	NA	E19	NA
Murrinh-patha	mwf	murr1258	Southern Daly	129.67	-14.67	Australia	N Australia	9	1830	E19	NA	E19	NA
Karajá	kpj	kara1500	Macro-Ge	-50	-11	S America	NE South America	10	1860	E19	NA	E19	NA
Barasano	bsn	bara1380	Tucánoan	-70.67	-0.17	S America	NE South America	4	1890	E19	NA	E19	NA
Wari	pav	wari1268	Chapakuran	-65	-11.33	S America	NE South America	4	1930	E19	NA	E19	NA
Yessan-Mayo	yss	yess1239	Sepik	142.6	-4	NG and Oceania	N Coast New Guinea	6	1990	E19	NA	E19	NA
Dargi (Icari)	dar	darg1241	Nakh-Daghestanian	47.57	41.98	W and SW Eurasia	Greater Mesopotamia	13	2000	Sumbatova 2016: 3639	NA	E19	NA
Nimboran	nir	nucl1633	Nimboran	140.17	-2.5	NG and Oceania	N Coast New Guinea	8	2000	E19	NA	E19	NA
Chinantec (Lealao)	cle	leal1235	Otomanguean	-95.92	17.33	C America	Mesoamerica	5	2000	E19	NA	E19	NA
Tindi	tin	tind1238	Nakh-Daghestanian	46.14	42.45	W and SW Eurasia	Greater Mesopotamia	6	2150	E19	NA	E19	NA
Chichimec	pei	chic1272	Otomanguean	-100.5	21.67	C America	Mesoamerica	5	2230	E19	NA	E19	NA
Mparntwe Arrernte	aer	east2379	Pama-Nyungan	136	-24	Australia	S Australia	9	2380	E19	NA	E19	NA
Chontal (Highland)	chd	high1242	Tequistlatecan	-95.75	16.25	C America	Mesoamerica	7	2420	E19	NA	E19	NA
Warlpiri	wbp	warl1254	Pama-Nyungan	132.33	-20	Australia	S Australia	4	2510	E19	NA	E19	NA
Huave	hve	sand1278	Huave	-95	16	C America	Mesoamerica	5	2550	E19	NA	E19	NA
Vanimo	vam	vani1248	Macro-Skou	141.3	-2.67	NG and Oceania	N Coast New Guinea	4	2670	E19	NA	E19	NA
Yurakare	yuz	yura1255	Yurakare	-65.25	-16.58	S America	NE South America	13	2680	E19	NA	E19	NA
Apurina	apu	apur1254	Arawakan	-67	-9	S America	NE South America	7	2780	E19	NA	E19	NA
Mocoví	moc	moco1246	Guaicuruan	-61	-28	S America	SE South America	7	3000	E19	NA	E19	NA
Urarina	ura	urar1246	Urarina	-75	-4	S America	NE South America	11	3000	E19	NA	E19	NA
Korowai	khe	koro1312	Macro-Ok	140	-5.25	NG and Oceania	S New Guinea	1	3500	E19	NA	E19	NA
Yelî Dnye	yle	yele1255	Yelî Dnye	154.17	-11.37	NG and Oceania	S New Guinea	6	3750	E19	NA	E19	NA
Acoma	kjq	west2632	Keresan	-107.58	34.92	W N America	Basin and Plains	8	3990	E19	NA	E19	NA
Epena Pedee	sja	epen1239	Chocó	-77	3	S America	Andean	6	4010	E19	NA	E19	NA
Chantyal	chx	chan1310	Sino-Tibetan	83.42	28.58	S/SE Asia	Indic	2	4280	E19	NA	E19	NA
Canela-Krahô	ram	cane1242	Macro-Ge	-45	-7	S America	NE South America	4	4400	E19	NA	E19	NA
Dargi (Kubachi)	dar	kuba1248	Nakh-Daghestanian	47.6	42.09	W and SW Eurasia	Greater Mesopotamia	7	4750	Vamling and Tchantouria 1991: 221	NA	E19	NA
Kryz	kry	kryt1240	Nakh-Daghestanian	48.25	41.22	W and SW Eurasia	Greater Mesopotamia	6	5000	E19	NA	E19	NA
Sanuma	xsu	sanu1240	Yanomaman	-64.67	4.5	S America	NE South America	5	5070	E19	NA	E19	NA
Chukchi	ckt	chuk1273	Chukchi-Kamchatkan	170	67	N-C Asia	N Coast Asia	6	5100	E19	NA	E19	NA
Amele	aey	amel1241	Madang	145.58	-5.25	NG and Oceania	N Coast New Guinea	7	5300	E19	NA	E19	NA
Telefol	tlf	tele1256	Macro-Ok	141.75	-5	NG and Oceania	Interior New Guinea	6	5400	E19	NA	E19	NA
Yagua	yad	yagu1244	Yaguan	-72	-3.5	S America	NE South America	10	5690	E19	NA	E19	NA
Kiwai	kiw	nort2930	Kiwaian	143.5	-8	NG and Oceania	S New Guinea	7	6000	E19	NA	E19	NA
Mixtec (Chalcatongo)	mig	sanm1295	Otomanguean	-97.58	17.05	C America	Mesoamerica	5	6000	E19	NA	E19	NA
Udi	udi	udii1243	Nakh-Daghestanian	47.27	41.08	W and SW Eurasia	Greater Mesopotamia	5	6590	E19	NA	E19	NA
Hopi	hop	hopi1249	Uto-Aztecan	-110	36	W N America	Basin and Plains	7	6780	E19	NA	E19	NA
Daga	dgz	daga1275	Dagan	149.33	-10	NG and Oceania	S New Guinea	9	9000	E19	NA	E19	NA
Asmat	asc	casu1237	Macro-Ok	138.4	-6	NG and Oceania	S New Guinea	4	9000	E19	NA	E19	NA
Jacaltec	jac	popt1235	Mayan	-91.67	15.67	C America	Mesoamerica	5	9500	E19	NA	E19	NA
Khanty	kca	khan1273	Uralic	65	65	N-C Asia	Inner Asia	5	9580	E19	NA	E19	NA
Zuni	zun	zuni1245	Zuni	-108.83	35.08	W N America	Basin and Plains	9	9650	E19	NA	E19	NA
Amuesha	ame	yane1238	Arawakan	-75.42	-10.5	S America	Andean	10	9830	E19	NA	E19	NA
Kobon	kpw	kobo1249	Madang	144.33	-5.17	NG and Oceania	Interior New Guinea	6	10000	E19	NA	E19	NA
Zoque (Copainalá)	zoc	copa1236	Mixe-Zoque	-93.25	17	C America	Mesoamerica	7	10000	E19	NA	E19	NA
Yaqui	yaq	yaqu1251	Uto-Aztecan	-110.25	27.5	C America	Mesoamerica	5	12230	E19	NA	E19	NA
Svan	sva	svan1243	Kartvelian	42.5	43	W and SW Eurasia	Greater Mesopotamia	9	15000	E19	NA	E19	NA
Nahali	nlx	naha1261	Nahali	77.83	19.75	S/SE Asia	Indic	3	15000	E19	NA	E19	NA
Awa Pit	kwi	awac1239	Barbacoan	-78.25	1.5	S America	Andean	8	15130	E19	NA	E19	NA
Hatam	had	hata1243	Hatam	134	-1	NG and Oceania	N Coast New Guinea	3	16000	E19	NA	E19	NA
Bukiyip	ape	buki1249	Torricelli	143	-3.5	NG and Oceania	N Coast New Guinea	5	16200	E19	NA	E19	NA
Evenki	evn	even1259	Tungusic	125	56	N-C Asia	Inner Asia	7	17130	E19	NA	E19	NA
Menya	mcr	meny1245	Angan	146	-7.25	NG and Oceania	Interior New Guinea	9	20000	E19	NA	E19	NA
Dani (Lower Grand Valley)	dni	lowe1415	Dani	138.83	-4.33	NG and Oceania	Interior New Guinea	7	20000	E19	NA	E19	NA
Mataco	wlv	wich1263	Matacoan	-61	-23	S America	SE South America	8	20000	E19	NA	E19	NA
Maybrat	ayz	maib1239	West Papuan	132.5	-1.33	NG and Oceania	N Coast New Guinea	1	20000	E19	NA	E19	NA
!Kung	knw	kung1261	Ju	18	-19.67	Africa	S Africa	1	20200	E19	NA	E19	NA
Hua	ygr	yaga1260	Eastern Highlands	145.42	-6.33	NG and Oceania	Interior New Guinea	8	21100	E19	NA	E19	NA
Krongo	kgo	kron1241	Kadugli-Krongo	30	10.5	Africa	African Savannah	4	21700	E19	NA	E19	NA
Nenets (Tundra)	yrk	nene1249	Uralic	72	69	N-C Asia	Inner Asia	7	21900	E19	NA	E19	NA
Tsakhur	tkr	tsak1249	Nakh-Daghestanian	47.17	41.67	W and SW Eurasia	Greater Mesopotamia	7	22300	E19	NA	E19	NA
Saami (North)	sme	nort2671	Uralic	24	69	N-C Asia	Inner Asia	4	25700	E19	NA	E19	NA
Shipibo-Konibo	shp	ship1254	Pano-Tacanan	-75	-7.5	S America	NE South America	8	26000	E19	NA	E19	NA
Warao	wba	wara1303	Warao	-61.67	9.33	S America	NE South America	5	28100	E19	NA	E19	NA
Apatani	apt	apat1240	Sino-Tibetan	93.75	27.5	S/SE Asia	Indic	3	28400	E19	NA	E19	NA
Agul	agx	aghu1253	Nakh-Daghestanian	47.59	41.78	W and SW Eurasia	Greater Mesopotamia	4	29300	E19	NA	E19	NA
Cree (Plains)	crk	plai1258	Algic	-80	52	E N America	E North America	6	34100	E19	NA	E19	NA
Mishmi	mhu	diga1241	Sino-Tibetan	96	28.42	S/SE Asia	Indic	5	34850	E19	NA	E19	NA
Car	caq	carn1240	Austroasiatic	93	9	S/SE Asia	Southeast Asia	6	37000	E19	NA	E19	NA
Paez	pbb	paez1247	Paesan	-76	-3	S America	NE South America	7	40000	E19	NA	E19	NA
Quechua (Huallaga)	qub	hual1241	Quechuan	-76	-10	S America	Andean	9	40000	E19	NA	E19	NA
Greenlandic Eskimo (West)	kal	kala1399	Eskimo-Aleut	-51	63	E N America	E North America	5	44000	E19	NA	E19	NA
Bagirmi	bmi	bagi1246	Bongo-Bagirmi	16	11.67	Africa	African Savannah	7	44800	E19	NA	E19	NA
Kewa	kew	west2599	Engan-Kewa	143.83	-6.5	NG and Oceania	Interior New Guinea	6	45000	E19	NA	E19	NA
Tarascan	tsz	pure1242	Tarascan	-101.67	19.5	C America	Mesoamerica	4	55000	E19	NA	E19	NA
Qiang (Northern)	cng	nort2722	Sino-Tibetan	102.67	32	S/SE Asia	Southeast Asia	7	57800	E19	NA	E19	NA
Chamorro	cha	cham1312	Austronesian	144.75	13.45	NG and Oceania	Oceania	6	58000	E19	NA	E19	NA
Shuar	jiv	shua1257	Jivaroan	-78	-2.5	S America	NE South America	8	61900	E19	NA	E19	NA
Paiwan	pwn	paiw1248	Austronesian	120.83	22.5	S/SE Asia	Oceania	5	66100	E19	NA	E19	NA
Nubian (Dongolese)	dgl	nubi1251	Nubian	30.5	19	Africa	N Africa	5	70000	E19	NA	E19	NA
Malto	kmb	saur1249	Dravidian	87.5	24.5	S/SE Asia	Indic	3	73500	E19	NA	E19	NA
Tzutujil	tzj	tzut1248	Mayan	-91.33	14.67	C America	Mesoamerica	4	83800	E19	NA	E19	NA
Zapotec (Isthmus)	zai	isth1244	Otomanguean	-94.17	16.33	C America	Mesoamerica	2	85000	E19	NA	E19	NA
Burushaski	bsk	buru1296	Burushaski	74.5	36.5	S/SE Asia	Indic	8	96800	E19	NA	E19	NA
Otomi (Mezquital)	ote	mezq1235	Otomanguean	-99.17	20.17	C America	Mesoamerica	12	100000	E19	NA	E19	NA
Ekari	ekg	ekar1243	Wissel Lakes	135.5	-3.83	NG and Oceania	Interior New Guinea	5	100000	E19	NA	E19	NA
Mordvin (Erzya)	myv	erzy1239	Uralic	45.5	53	N-C Asia	Inner Asia	6	114830	E19	NA	E19	NA
Tukang Besi	bhq	tuka1249	Austronesian	123.5	-5.5	NG and Oceania	Oceania	7	130000	E19	NA	E19	NA
Huastec	hus	huas1242	Mayan	-99.33	22.08	C America	Mesoamerica	6	131000	E19	NA	E19	NA
Quechua (Imbabura)	que	imba1240	Quechuan	-78	0.33	S America	Andean	7	150000	E19	NA	E19	NA
Kayah Li (Western)	kyu	west2409	Sino-Tibetan	97.3	19	S/SE Asia	Southeast Asia	0	150000	E19	NA	E19	NA
Lak	lbe	lakk1252	Nakh-Daghestanian	47.11	42.17	W and SW Eurasia	Greater Mesopotamia	6	153390	E19	NA	E19	NA
Komi (Zyrian)	kpv	komi1268	Uralic	50	62	N-C Asia	Inner Asia	4	156000	E19	NA	E19	NA
Margi	mrt	marg1265	Chadic	13	11	Africa	African Savannah	5	158000	E19	NA	E19	NA
Rabha	rah	rabh1238	Sino-Tibetan	90.7	26.3	S/SE Asia	Indic	0	165000	E19	NA	E19	NA
Songhai (Koyra Chiini)	khq	koyr1240	Songhai	-3	17	Africa	African Savannah	4	200000	E19	NA	E19	NA
Nama	naq	nama1264	Kwadi-Khoe	18	-25.5	Africa	S Africa	7	202200	E19	NA	E19	NA
Breton	bre	bret1244	Indo-European	-3	48	W and SW Eurasia	Europe	3	206000	E19	NA	E19	NA
Mapudungun	arn	mapu1245	Mapudungun	-72	-38	S America	Andean	9	258620	E19	NA	E19	NA
Grebo	grb	greb1256	Kru	-8	5	Africa	African Savannah	6	275900	E19	NA	E19	NA
Tuva	tyv	tuvi1240	Turkic	95	52	N-C Asia	Inner Asia	5	283400	E19	NA	E19	NA
Hmong Njua	hnj	hmon1264	Miao-Yao	105	28	S/SE Asia	Southeast Asia	3	310000	E19	NA	E19	NA
Icelandic	isl	icel1247	Indo-European	-17	65	W and SW Eurasia	Europe	3	313840	E19	NA	E19	NA
Ingush	inh	ingu1240	Nakh-Daghestanian	44.77	42.97	W and SW Eurasia	Greater Mesopotamia	11	322900	E19	NA	E19	NA
Udmurt	udm	udmu1245	Uralic	52.5	57.5	N-C Asia	Inner Asia	4	339800	E19	NA	E19	NA
Supyire	spp	supy1237	Senufo	-5.58	11.5	Africa	African Savannah	3	350000	E19	NA	E19	NA
Mari	chm	mari1278	Uralic	48	56.6	N-C Asia	Inner Asia	3	512000	E19	NA	E19	NA
Lahu	lhu	lahu1253	Sino-Tibetan	98.17	20	S/SE Asia	Southeast Asia	2	530350	E19	NA	E19	NA
Basque	eus	basq1248	Basque	-3	43	W and SW Eurasia	Europe	4	545800	E19	NA	E19	NA
Kisi	kss	sout2778	South Atlantic	-10.1	8.5	Africa	African Savannah	3	555000	E19	NA	E19	NA
Akha	ahk	akha1245	Sino-Tibetan	99.83	21.83	S/SE Asia	Southeast Asia	0	563960	E19	NA	E19	NA
Circassian (West)	ady	adyg1241	West Caucasian	39.08	44.1	W and SW Eurasia	Greater Mesopotamia	13	585500	E19	NA	E19	NA
Welsh	cym	wels1247	Indo-European	-3	52	W and SW Eurasia	Europe	2	590890	E19	NA	E19	NA
Neo-Aramaic (Barwar)	aii	assy1241	Semitic	43.2	37.16	W and SW Eurasia	Greater Mesopotamia	6	597170	E19	NA	E19	NA
Koro Batak	btx	bata1293	Austronesian	98.25	3.25	S/SE Asia	Southeast Asia	7	600000	E19	NA	E19	NA
Ossetic	oss	osse1243	Indo-European	44	43	W and SW Eurasia	Greater Mesopotamia	5	608460	E19	NA	E19	NA
Luvale	lue	luva1239	Benue-Congo	22	-12	Africa	S Africa	8	635000	E19	NA	E19	NA
Avar	ava	avar1256	Nakh-Daghestanian	46.7	42.54	W and SW Eurasia	Greater Mesopotamia	5	766500	E19	NA	E19	NA
Khasi	kha	khas1269	Austroasiatic	92	25.5	S/SE Asia	Indic	4	843000	E19	NA	E19	NA
Nandi	niq	nand1266	Nilotic	35	1	Africa	S Africa	4	949000	E19	NA	E19	NA
Fula	fub	adam1253	North Atlantic	-9	13	Africa	African Savannah	4	999500	E19	NA	E19	NA
Garo	grt	garo1247	Sino-Tibetan	90.5	25.67	S/SE Asia	Indic	3	1009000	E19	NA	E19	NA
Mundari	unr	mund1320	Austroasiatic	84.67	23	S/SE Asia	Indic	6	1120280	E19	NA	E19	NA
Tibetan (Standard Spoken)	bod	tibe1272	Sino-Tibetan	91	29.5	N-C Asia	Inner Asia	4	1172940	E19	NA	E19	NA
Beja	bej	beja1238	Beja	36	18	Africa	N Africa	5	1237000	E19	NA	E19	NA
Macedonian	mkd	mace1250	Indo-European	21.75	41.67	W and SW Eurasia	Europe	8	1476550	E19	NA	E19	NA
Meithei	mni	mani1292	Sino-Tibetan	94	24.75	S/SE Asia	Southeast Asia	5	1485000	E19	NA	E19	NA
Aymara	ayr	cent2142	Aymaran	-68.15	-16.5	S America	Andean	9	1489000	E19	NA	E19	NA
Lango	laj	lang1324	Nilotic	33	2.17	Africa	S Africa	6	1490000	E19	NA	E19	NA
Torlak Serbian	srp	serb1264	Indo-European	21.37	43.01	W and SW Eurasia	Europe	8	1500000	Moseley 2010	NA	E19	NA
Quechua (Cochabamba)	quh	sout2991	Quechuan	-66	-17.5	S America	Andean	7	1615120	E19	NA	E19	NA
Circassian (East)	kbd	kaba1278	West Caucasian	43.3	43.3	W and SW Eurasia	Greater Mesopotamia	13	1628500	E19	NA	E19	NA
Logbara	lgg	lugb1240	Eastern Central Sudanic	30.92	3.08	Africa	S Africa	3	1637000	E19	NA	E19	NA
Albanian	als	tosk1239	Indo-European	20	41	W and SW Eurasia	Europe	8	1885900	E19	NA	E19	NA
Slovene	slv	slov1268	Indo-European	15	46	W and SW Eurasia	Europe	7	2075410	E19	NA	E19	NA
Brahui	brh	brah1256	Dravidian	67	28.5	W and SW Eurasia	Greater Mesopotamia	3	2430000	E19	NA	E19	NA
Tamazight (Ayt Ndhir)	tzm	cent2194	Berber	5	30	Africa	N Africa	7	2490000	E19	NA	E19	NA
Mongolian (Khalkha)	khk	halh1238	Mongolic	105	47	N-C Asia	Inner Asia	3	2626590	E19	NA	E19	NA
Acehnese	ace	achi1257	Austronesian	95.5	5.5	S/SE Asia	Southeast Asia	3	3500032	E19	NA	E19	NA
Georgian	kat	nucl1302	Kartvelian	44	42	W and SW Eurasia	Greater Mesopotamia	8	4347320	E19	NA	E19	NA
Guaraní (Paraguayan)	gug	para1311	Tupian	-56	-26	S America	SE South America	5	4850000	E19	NA	E19	NA
Armenian (Eastern)	hye	east2283	Indo-European	45	40	W and SW Eurasia	Greater Mesopotamia	3	5327020	E19	NA	E19	NA
Kashmiri	kas	kash1277	Indo-European	76	34	S/SE Asia	Indic	8	5484830	E19	NA	E19	NA
Bulgarian	bul	bulg1262	Indo-European	25	42.5	W and SW Eurasia	Europe	8	7895240	E19	NA	E19	NA
Malagasy	mlg	mala1537	Austronesian	47	-20	S/SE Asia	Southeast Asia	4	18138120	E19	NA	E19	NA
Pashto (Northern)	pbu	nort2646	Indo-European	67	33	N-C Asia	Inner Asia	4	21038000	E19	NA	E19	NA
Oriya	ory	oriy1255	Indo-European	85	21	S/SE Asia	Indic	6	32137870	E19	NA	E19	NA
Vietnamese	vie	viet1252	Austroasiatic	106.5	10.5	S/SE Asia	Southeast Asia	0	68031420	E19	NA	E19	NA
Korean	kor	kore1280	Korean	128	37.5	N-C Asia	N Coast Asia	7	77265930	E19	NA	E19	NA
Cayuvava	cyb	cayu1262	Cayuvava	-65.5	-13.5	S America	NE South America	7	4	E19	NA	E19	4
Haida	hax	sout2956	Haida	-132	53	W N America	Alaska-Oregon	8	7	E19	0	E19	6
Klamath	kla	klam1254	Plateau Penutian	-121.5	42.5	W N America	Basin and Plains	10	0	E19	6	E19	NA
Warembori	wsa	ware1253	Lower Mamberamo	137.58	-1.67	NG and Oceania	N Coast New Guinea	7	600	E19	20	E19	NA
Kutenai	kut	kute1249	Kutenai	-116	49.5	W N America	Basin and Plains	5	31	E19	NA	E19	20
Karok	kyh	karo1304	Karok	-123	41.67	W N America	California	8	12	E19	30	E19	NA
Squamish	squ	squa1248	Salishan	-123.17	49.67	W N America	Alaska-Oregon	8	7	E19	0	E19	34
Nez Perce	nez	nezp1238	Plateau Penutian	-115.3	45	W N America	Basin and Plains	12	100	E19	NA	E19	35
Maa	mas	masa1300	Nilotic	36	-3	Africa	S Africa	6	1455000	E19	50	E19	NA
Marrithiyel	mfr	mari1424	Western Daly	130	-13.83	Australia	N Australia	9	15	E19	50	E19	NA
Yurok	yur	yuro1248	Algic	-124	41.33	W N America	California	7	12	E19	NA	E19	50
Lakhota	lkt	lako1247	Siouan	-101.83	43.83	E N America	Basin and Plains	10	2200	E19	100	E19	NA
Kunama	kun	kuna1268	Kunama	37	14.5	Africa	Greater Abyssinia	6	254430	E19	140	E19	NA
Dulong	duu	drun1238	Sino-Tibetan	103	25.5	S/SE Asia	Southeast Asia	4	14000	E19	225	E19	NA
Thompson	thp	thom1243	Salishan	-121.75	49.75	W N America	Alaska-Oregon	12	130	E19	NA	E19	340
Rutul	rut	rutu1240	Nakh-Daghestanian	47.31	41.61	W and SW Eurasia	Greater Mesopotamia	5	36400	E19	364	E19	NA
Nunggubuyu	nuy	nung1290	Gunwingguan	135.67	-13.75	Australia	N Australia	4	300	Wurm 2010: 527	400	Wurm 2010: 527	NA
Kwakwala	kwk	kwak1269	Wakashan	-127	51	W N America	Alaska-Oregon	6	255	E19	NA	E19	500
Pipil	ppl	pipi1250	Uto-Aztecan	-89.58	13.83	C America	Mesoamerica	4	500	E19	800	E19	NA
Halkomelem	hur	halk1245	Salishan	-122.5	49.5	W N America	Alaska-Oregon	7	285	E19	NA	E19	990
Tümpisa Shoshone	shh	shos1248	Uto-Aztecan	-117	37	W N America	Basin and Plains	7	1000	E19	NA	E19	1000
Santali	sat	sant1410	Austroasiatic	87	24.5	S/SE Asia	Indic	9	6219300	E19	1900	E19	NA
Nisgha	ncg	nisg1240	Tsimshianic	-130	55	W N America	Alaska-Oregon	5	860	E19	1500	E19	1380
Lezgi	lez	lezg1247	Nakh-Daghestanian	47.83	41.67	W and SW Eurasia	Greater Mesopotamia	2	616760	E19	3452	Haspelmath 1993: 17	NA
Gumuz	guk	gumu1244	Gumuz	35.83	11.5	Africa	Greater Abyssinia	4	219000	E19	4380	E19	NA
Camling	rab	caml1239	Sino-Tibetan	86.67	27	S/SE Asia	Indic	8	83200	Simons et al. 2017	6400	Simons et al. 2017	NA
Abkhaz	abk	abkh1244	West Caucasian	41	43.08	W and SW Eurasia	Greater Mesopotamia	14	152740	E19	9164.4	E19	NA
Nharo	nhr	naro1249	Kwadi-Khoe	33	-24	Africa	S Africa	3	10000	E19	10000	E19	NA
Japanese	jpn	nucl1643	Japanese	140	37	N-C Asia	N Coast Asia	5	128149960	E19	11500	E19	NA
Hakka Lai	cnh	haka1240	Sino-Tibetan	93.67	22.67	S/SE Asia	Southeast Asia	8	125000	E19	40000	E19	NA
Greek (modern)	ell	mode1248	Indo-European	22	39	W and SW Eurasia	Europe	5	13059360	E19	57000	E19	NA
Hungarian	hun	hung1274	Uralic	20	47	W and SW Eurasia	Europe	5	12597540	E19	68458	Hungarian Central Statistical Office 2011	NA
Karen (Sgaw)	ksw	sgaw1245	Sino-Tibetan	97.5	17.5	S/SE Asia	Southeast Asia	3	1480000	E19	80000	E19	NA
Somali	som	soma1255	Cushitic	45	3	Africa	Greater Abyssinia	3	14560100	E19	95600	E19	NA
Sanskrit	san	sans1269	Indo-European	77	25	S/SE Asia	Indic	2	14100	E19	197000	E19	NA
Lithuanian	lit	lith1251	Indo-European	24	55	N-C Asia	Inner Asia	5	3020380	E19	285600	Hogan-Brun et al. 2008: 140	NA
Fijian (Boumaa)	fij	fiji1243	Austronesian	178	-18	NG and Oceania	Oceania	7	339210	E19	320000	E19	NA
Turkish	tur	nucl1301	Turkic	35	39	W and SW Eurasia	Greater Mesopotamia	7	71435850	E19	350000	E19	NA
Polish	pol	poli1260	Indo-European	20	52	W and SW Eurasia	Europe	7	39794740	E19	454000	E19	NA
Latvian	lav	latv1249	Indo-European	24	57	N-C Asia	Inner Asia	5	1571060	E19	497000	E19	NA
Finnish	fin	finn1318	Uralic	25	62	N-C Asia	Inner Asia	4	5398780	E19	500000	Kotimaisten kielten keskus (no year)	NA
Kanuri	kau	kanu1279	Saharan	13	12	Africa	African Savannah	6	3290500	E19	500000	E19	NA
Irish	gle	iris1253	Indo-European	-8	53	W and SW Eurasia	Europe	3	167940	e19	1000000	E19	NA
Serbian-Croatian	hrv	croa1245	Indo-European	19	44	W and SW Eurasia	Europe	6	5611590	E19	1250000	E19	NA
Oromo	hae	east2652	Cushitic	38	0	Africa	S Africa	6	25500000	E19	2000000	Melbaa 1988	NA
Yoruba	yor	yoru1245	Benue-Congo	4.33	8	Africa	African Savannah	5	19043700	E19	2000000	E19	NA
Sinhala	sin	sinh1246	Indo-European	80.5	7	S/SE Asia	Indic	5	14210660	E19	2000000	E19	NA
Italian	ita	ital1282	Indo-European	12	43	W and SW Eurasia	Europe	6	63413657	E19	3085000	E19	NA
Swedish	swe	swed1254	Indo-European	15	60	W and SW Eurasia	Europe	2	9216290	E19	3118000	E19	NA
Hebrew (Modern)	heb	hebr1245	Semitic	34.83	31.5	W and SW Eurasia	Greater Mesopotamia	4	4822400	E19	3392600	E19	NA
Romanian	ron	roma1327	Indo-European	25	46	W and SW Eurasia	Europe	6	23664640	E19	4000000	Union Latine (no year)	NA
Amharic	amh	amha1245	Semitic	38	10	Africa	Greater Abyssinia	3	21820220	E19	4000000	E19	NA
Sango	sag	sang1328	Adamawa-Ubangi	18	5	Africa	S Africa	1	404000	E19	4600000	E19	NA
Nepali	npi	nepa1254	Indo-European	85	28	S/SE Asia	Indic	6	15372600	Simons et al. 2017	8680000	Simons et al. 2017	NA
Kannada	kan	nucl1305	Dravidian	76	14	S/SE Asia	Indic	3	37739040	E19	9000000	E19	NA
Burmese	mya	nucl1310	Sino-Tibetan	96	21	S/SE Asia	Southeast Asia	3	32875600	E19	10000000	E19	NA
Afrikaans	afr	afri1274	Indo-European	22	-31	Africa	S Africa	1	7237060	E19	10300000	E19	NA
Hausa	hau	haus1257	Chadic	18	12	Africa	African Savannah	7	26929000	E19	15000000	E19	NA
Zulu	zul	zulu1248	Benue-Congo	30	-30	Africa	S Africa	9	11969100	E19	15700000	E19	NA
Arabic (Egyptian)	arz	egyp1253	Semitic	31	30	Africa	N Africa	7	58412000	E19	25000000	UCLA Language Materials Project 2014	NA
Thai	tha	thai1261	Tai-Kadai	101	16	S/SE Asia	Southeast Asia	2	20489750	E19	40000000	E19	NA
Tagalog	tgl	taga1270	Austronesian	121	15	S/SE Asia	Oceania	2	24748230	E19	45000000	E19	NA
Persian	pes	west2369	Indo-European	52	34	W and SW Eurasia	Greater Mesopotamia	4	60000000	Windfuhr 2009: 418	50000000	Windfuhr 2009: 418	NA
German	deu	stan1295	Indo-European	10	52	W and SW Eurasia	Europe	2	76912230	E19	52689000	E19	NA
Swahili	swa	swah1253	Benue-Congo	39	-6.5	Africa	S Africa	5	15754860	E19	82300000	E19	NA
Spanish	spa	stan1288	Indo-European	-4	40	W and SW Eurasia	Europe	5	426515910	E19	91308400	E19	NA
Russian	rus	russ1263	Indo-European	38	56	N-C Asia	Inner Asia	5	153612510	Simons et al. 2017	113273820	Simons et al. 2017	NA
Hindi	hin	hind1269	Indo-European	77	25	S/SE Asia	Indic	2	260123420	E19	120490000	E19	NA
French (colloquial)	fra	stan1290	Indo-European	2	48	W and SW Eurasia	Europe	6	75917870	E19	153299770	E19	NA
Indonesian	ind	indo1316	Austronesian	106	0	S/SE Asia	Southeast Asia	4	23208380	E19	175000000	E19	NA
Mandarin	cmn	mand1415	Sino-Tibetan	110	35	S/SE Asia	Southeast Asia	1	1090951810	E19	193880000	E19	NA
English	eng	stan1293	Indo-European	0	52	W and SW Eurasia	Europe	2	339370920	E19	603163010	E19	NA

## Sheet: References
Reference
Everett, Daniel 2005. Cultural constraints on grammar and cognition in Pirahã: Another look at the design features of human language. Current Anthropology 46(4): 621-646.
Golla, Victor 2007. North America. In Christopher Moseley (ed.), Encyclopedia of the World’s Endangered Languages , 1-96. London: Routledge.
Haspelmath, Martin 1993. A Grammar of Lexgian. Berlin: Mouton de Gruyter.
Hogan-Brun, Gabrielle, Uldis Ozolins, Meilutė Ramonienė and Mart Rannut 2008. Language politics and pratice in the Baltic States. In Robert B. Kaplan and Richard B. Baldauf Jr. (eds.), Language Planning and Policy in Europe, Vol. 3: The Baltic States, Ireland and Italy, 31-192. Buffalo, NY : Multilingual Matters.
Hungarian Central Statistical Office 2011. Population Census 2011: 1.1.4.2 Population by language knowledge and sex. http://www.ksh.hu/nepszamlalas/docs/tables/regional/00/00_1_1_4_2_en.xls.
Kotimaisten kielten keskus (no year). Finnish. https://www.kotus.fi/en/on_language/languages_of_finland.
Maslova, Elena 2003. A Grammar of Kolyma Yukaghir. Berlin: Mouton de Gruyter.
Melbaa, Gadaa 1988. Oromia: An Introduction to the History of the Oromo People. Khartoum.
Moseley, Christopher (ed.) 2010. Atlas of the World's Languages in Danger, 3rd edn. Paris, UNESCO Publishing. http://www.unesco.org/languages-atlas/index.php?hl=en&page=atlasmap&lid=1026.
Simons, Gary F. and Charles D. Fennig (eds.) 2017. Ethnologue: Languages of the World, 20th edition. Dallas, TX: SIL International. http://www.ethnologue.com/.
Sumbatova, Nina 2016. Dargwa. In Peter O. Müller, Ingeborg Ohnheiser, Susan Olsen and Franz Reiner (eds.), Word-Formation: An International Handbook of the Languages of Europe, vol. 5, 3638-3658. Berlin: Mouton de Gruyter.
UCLA Language Materials Project 2014. Language Profiles. http://www.lmp.ucla.edu/Profile.aspx?LangID=51&menu=004.
Union Latine (no year). L'Odyssée des langues: Le roumain. http://unilat.org/DPEL/Promotion/L_Odyssee_des_langues/Roumain/ro.
Vamling, Karina and Revaz Tchantouria 1991. Sketch of the Grammar of Kubachi. Working Papers (Lund University, Department of Linguistics) 38: 221-236.
Windfuhr, Gernot 2009. The Iranian Languages. London: Routledge.
Wurm, Stephen A. 2010. Australasia and the Pacific. In Christopher Moseley (ed.), Atlas of the World's Languages in Danger, 425-577. London: Routledge.
