# Supplementary material for: Language Structures May Adapt to the Sociolinguistic Environment, but It Matters What and How You Count: A Typological Study of Verbal and Nominal Complexity
Source: Front Psychol. 2018 Aug 14;9:1141. doi: 10.3389/fpsyg.2018.01141 (PMC6102949; doi:10.3389/fpsyg.2018.01141)
Supplement: Supplementary file 3 [file Data_Sheet_2.xlsx]

## Sheet: Data
Language	ISO639.3	Glottocode	Stock	Longitude	Latitude	Continent	Area	Gender	Gender_Source_1	Gender_Source_2	L1	L1_source	L2	L2_source	Semi-speakers
Mandan	mhq	mand1446	Siouan	-102.5	46.5	E N America	Basin and Plains	0	Kennard 1936: passim		10	E19	0	E19	NA
Pirahã	myp	pira1253	Muran	-62	-7	S America	NE South America	0	Corbett 2013	Everett 1986: 281	360	E19	0	Everett 2005: passim	NA
Maasai	mas	masa1300	Nilotic	36	-3	Africa	S Africa	2	Payne 1998: 160		1455000	E19	50	E19	NA
Japanese	jpn	nucl1643	Japanese	140	37	N-C Asia	N Coast Asia	0	Kaiser et al. 2001: passim		128149960	E19	11500	E19	NA
Santali	sat	sant1410	Austroasiatic	87	24.5	S/SE Asia	Indic	2	Ghosh 2008: 11-12, 32-33, 39-40, 44-45		6219300	E19	1900	E19	NA
Turkish	tur	nucl1301	Turkic	35	39	W and SW Eurasia	Greater Mesopotamia	0	Corbett 2013		71435850	E19	350000	E19	NA
Hungarian	hun	hung1274	Uralic	20	47	W and SW Eurasia	Europe	0	Corbett 2013		12597540	E19	68458	Hungarian Central Statistical Office 2011	NA
Lezgian	lez	lezg1247	Nakh-Daghestanian	47.83	41.67	W and SW Eurasia	Greater Mesopotamia	0	Corbett 2013		616760	E19	3452	Haspelmath 1993: 17	NA
Igbo	ibo	nucl1417	Benue-Congo	7.33	6	Africa	African Savannah	0	Corbett 2013		18007950	E19	200000	E19	NA
Qafar	aar	afar1241	Cushitic	42	12	Africa	Greater Abyssinia	2	Bliese 1981: 180-182, 186-188		1968000	E19	22800	E19	NA
Gumuz	guk	gumu1244	Gumuz	35.83	11.5	Africa	Greater Abyssinia	0	Ahland 2012: 95-96		219000	E19	4380	E19	NA
Pohnpeian	pon	pohn1238	Austronesian	158.25	6.88	NG and Oceania	Oceania	0	Rehg 1981: passim	Nichols 1992: 299	31350	E19	1100	E19	NA
Marathi	mar	mara1378	Indo-European	76	19	S/SE Asia	Indic	3	Corbett 2013	Pandharipande 2003: 702-707	71775760	E19	3000000	E19	NA
Lakhota	lkt	lako1247	Siouan	-101.83	43.83	E N America	Basin and Plains	2	VanValin 1977: 36-37		2200	E19	100	E19	NA
Gurung	ggn	guru1261	Sino-Tibetan	84.33	28.33	S/SE Asia	Indic	0	Nichols 1992: 297		359000	E19	18900	E19	NA
Abkhaz	abk	abkh1244	West Caucasian	41	43.08	W and SW Eurasia	Greater Mesopotamia	3	Corbett 2013	Spruit 1986: 108	152740	E19	9164	E19	NA
Dizi	mdx	dizi1235	Omotic	36.5	6.17	Africa	Greater Abyssinia	2	Corbett 2013	Nichols 1992: 295	33900	E19	2050	E19	NA
Khmer	khm	cent1989	Austroasiatic	105	12.5	S/SE Asia	Southeast Asia	0	Corbett 2013		16390040	E19	1000000	E19	NA
Oromo (Harar)	hae	east2652	Cushitic	38	0	Africa	S Africa	2	Corbett 2013	Owens 1985: 65	25500000	E19	2000000	Melbaa 1988	NA
Bengali	ben	beng1280	Indo-European	88.5	23	S/SE Asia	Indic	0	Klaiman 2009: 425		242315050	E19	19202880	E19	NA
Zande	zne	zand1248	Adamawa-Ubangi	26	4	Africa	S Africa	0	Corbett 2013	Gore 1926: 20-23	1142000	E19	100000	E19	NA
Finnish	fin	finn1318	Uralic	25	62	N-C Asia	Inner Asia	0	Corbett 2013		5398780	E19	500000	Kotimaisten kielten keskus (no year)	NA
Yoruba	yor	yoru1245	Benue-Congo	4.33	8	Africa	African Savannah	0	Corbett 2013		19043700	E19	2000000	E19	NA
Tamil	tam	tami1289	Dravidian	78.5	11	S/SE Asia	Indic	3	Corbett 2013	Schiffman 1999: 57-58	67965790	E19	8000000	E19	NA
Kanuri	knc	cent2050	Saharan	13	12	Africa	African Savannah	0	Corbett 2013		3602500	E19	500000	E19	NA
Sinhala	sin	sinh1246	Indo-European	80.5	7	S/SE Asia	Indic	2	Chandralai 2010: 79-82, 228-229		14210660	E19	2000000	E19	NA
Mandarin	cmn	mand1415	Sino-Tibetan	110	35	S/SE Asia	Southeast Asia	0	Corbett 2013		1090951810	E19	193880000	E19	NA
Luganda	lug	gand1255	Benue-Congo	32.17	0.5	Africa	S Africa	12	Nichols 1992: 295		5563450	E19	1000000	E19	NA
Amharic	amh	amha1245	Semitic	38	10	Africa	Greater Abyssinia	2	Corbett 2013	Leslau 1995: 33-34	21820220	E19	4000000	E19	NA
Chuvash	chv	chuv1255	Turkic	47.5	55.5	N-C Asia	Inner Asia	0	Corbett 2013		1080000	E19	200000	E19	NA
Makassar	mak	maka1311	Austronesian	119.58	-5.42	NG and Oceania	Oceania	0	Jukes 2006: passim		2130000	E19	400000	E19	NA
Arabic (Moroccan)	ary	moro1292	Semitic	-6	34	Africa	N Africa	2	Harrell 1962: 40, 45-46, 95-97		23301200	E19	5120000	E19	NA
Kannada	kan	nucl1305	Dravidian	76	14	S/SE Asia	Indic	3	Corbett 2013	Sridhar 1990: 221-222	37739040	E19	9000000	E19	NA
Shona	sna	shon1251	Benue-Congo	31	-18	Africa	S Africa	16	Corbett 2013	Fortune 1985: 107-126	7223100	E19	1800000	E19	NA
Tsimshian (Coast)	tsi	nucl1649	Tsimshianic	-129	52.5	W N America	Alaska-Oregon	0	Corbett 2013		178	E19	50	E19	NA
Burmese	mya	nucl1310	Sino-Tibetan	96	21	S/SE Asia	Southeast Asia	0	Corbett 2013		32875600	E19	10000000	E19	NA
Latvian	lav	latv1249	Indo-European	24	57	N-C Asia	Inner Asia	2	Corbett 2013	Kalnača 2014: 66-73	1571060	E19	497000	E19	NA
Assamese	asm	assa1263	Indo-European	93	26.5	S/SE Asia	Indic	0	Goswami and Tamuli 2003: 415		15000000	UCLA Language Materials Project 2014	5000000	UCLA Language Materials Project 2014	NA
Arabic (Egyptian)	arz	egyp1253	Semitic	31	30	Africa	N Africa	2	Corbett 2013	Hanna 1967: 12-18	58412000	E19	25000000	UCLA Language Materials Project 2014	NA
Arbore	arv	arbo1245	Cushitic	36.75	5	Africa	Greater Abyssinia	2	Corbett 2013	Hayward 1984: 131-132	7210	E19	3110	E19	NA
Hindi	hin	hind1269	Indo-European	77	25	S/SE Asia	Indic	2	Corbett 2013	McGregor 1986: 1-22	260123420	E19	120490000	E19	NA
Hausa	hau	haus1257	Chadic	18	12	Africa	African Savannah	2	Corbett 2013	Schuh 1976: 47	26929000	E19	15000000	E19	NA
German	deu	stan1295	Indo-European	10	52	W and SW Eurasia	Europe	3	Corbett 2013	own knowledge	76912230	E19	52689000	E19	NA
Hebrew (Modern)	heb	hebr1245	Semitic	34.83	31.5	W and SW Eurasia	Greater Mesopotamia	2	Corbett 2013	Glinert 1989: 51-52, 91, 104, 117-120, 185-198	4822400	E19	3392600	E19	NA
Russian	rus	russ1263	Indo-European	38	56	N-C Asia	Inner Asia	3	Corbett 2013	Wade 2011: 54	153612510	Simons et al. 2017	113273820	Simons et al, 2017	NA
Tidore	tvo	tido1248	West Papuan	127.5	0.75	NG and Oceania	Oceania	3	Corbett 2013	van Staden 2006: passim	26000	E19	20000	E19	NA
Persian	pes	west2369	Indo-European	52	34	W and SW Eurasia	Greater Mesopotamia	0	Corbett 2013		60000000	Windfuhr 2009: 418	50000000	Windfuhr 2009: 418	NA
Fijian	fij	fiji1243	Austronesian	178	-17.83	NG and Oceania	Oceania	0	Corbett 2013		339210	E19	320000	E19	NA
Zulu	zul	zulu1248	Benue-Congo	30	-30	Africa	S Africa	8	Corbett 2013	Canonici 1995: 21	11969100	E19	15700000	E19	NA
Nunggubuyu	nuy	nung1290	Gunwingguan	135.67	-13.75	Australia	N Australia	11	Heath 1975: 93	Heath 1983: 131-132	300	Wurm 2010: 527	400	Wurm 2010: 527	NA
Pipil	ppl	pipi1250	Uto-Aztecan	-89.58	13.83	C America	Mesoamerica	0	Corbett 2013		500	E19	800	E19	NA
Tucano	tuo	tuca1252	TucÃ¡noan	-69.17	0.5	S America	NE South America	7	Derbyshire and Payne 1990: 255-256	Ramirez 1997: 207-208	6600	E19	10850	E19	NA
English	eng	stan1293	Indo-European	0	52	W and SW Eurasia	Europe	0	Corbett 2013	own knowledge	339370920	E19	603163010	E19	NA
Tagalog	tgl	taga1270	Austronesian	121	15	S/SE Asia	Oceania	2	Corbett 2013	Schachter and Otanes 1972: 197-198	24748230	E19	45000000	E19	NA
Kemant	ahg	qima1242	Cushitic	37.42	12.67	Africa	Greater Abyssinia	2	Appleyard 1975: 319-322, 332-333		1650	E19	3180	E19	NA
Thai	tha	thai1261	Tai-Kadai	101	16	S/SE Asia	Southeast Asia	0	Corbett 2013		20489750	E19	40000000	E19	NA
French	fra	stan1290	Indo-European	2	48	W and SW Eurasia	Europe	2	Corbett 2013	own knowledge	75917870	E19	153299770	E19	NA
Karok	kyh	karo1304	Karok	-123	41.67	W N America	California	0	Corbett 2013		12	E19	30	E19	NA
Yuchi	yuc	yuch1247	Yuchi	-86.75	35.75	E N America	E North America	5	Nichols 1992: 301		4	E19	12	E19	NA
Hawaiian	haw	hawa1245	Austronesian	-155.5	19.58	NG and Oceania	Oceania	0	Corbett 2013		2000	E19	6000	E19	NA
Lingala	lin	ling1263	Benue-Congo	18.5	2	Africa	S Africa	2	Corbett 2013	Kamwangamalu 1989: 110-111	2146210	E19	7000000	UCLA Language Materials Project 2014	NA
Kâte	kmg	kate1253	Finisterre-Huon	147.75	-6.5	NG and Oceania	N Coast New Guinea	0	Nichols 1992: 297		20000	E19	80000	E19	NA
Swahili	swh	swah1253	Benue-Congo	39	-6.5	Africa	S Africa	9	Corbett 2013	Mpiranya 2015: chapter 4	15754860	E19	82300000	E19	NA
Indonesian	ind	indo1316	Austronesian	106	0	S/SE Asia	Southeast Asia	0	Corbett 2013		23208380	E19	175000000	E19	NA
Klamath	kla	klam1254	Plateau Penutian	-121.5	42.5	W N America	Basin and Plains	0	Mithun 2001: 448-451		0	E19	6	E19	NA
Haida	hdn	haid1248	Haida	-132.5	54	W N America	Alaska-Oregon	0	Corbett 2013		17	E19	NA	E19	7
Kutenai	kut	kute1249	Kutenai	-116	49.5	E N America	Basin and Plains	0	Corbett 2013		31	E19	NA	E19	20
Cayuvava	cyb	cayu1262	Cayuvava	-65.5	-13.5	S America	NE South America	0	Corbett 2013		4	E19	NA	E19	4
Gitksan	git	gitx1241	Tsimshianic	-127.75	55.33	W N America	Alaska-Oregon	0	Hunt 1993: passim		350	E19	NA	E19	490
Thompson	thp	thom1243	Salishan	-121.75	49.75	W N America	Alaska-Oregon	0	Corbett 2013		130	E19	NA	E19	340
Halkomelem (Island)	hur	halk1245	Salishan	-123	49.2	W N America	Alaska-Oregon	2	Gerdts 2013: 417-418	Gerdts 2010: 176-177	285	E19	NA	E19	990
Yurok	yur	yuro1248	Algic	-124	41.33	W N America	California	0	Corbett 2013		12	E19	NA	E19	50
Gunin	gww	kwin1241	Worrorran	126.67	-14.25	Australia	N Australia	5	McGregor 2004: 146-149		1	E19	NA	E19	NA
Gaagudju	gbu	gaga1251	Gaagudju	132.83	-12.58	Australia	N Australia	4	Harvey 2002: 144-157		1	E19	NA	E19	NA
Maidu (Northeast)	nmu	nort2952	Maiduan	-120.67	40	W N America	Basin and Plains	0	Nichols 1992: 299		1	E19	NA	E19	NA
Yingkarta	yia	ying1247	Pama-Nyungan	114.83	-25.17	Australia	S Australia	0	Dench 1998: 20		2	E19	NA	E19	NA
Wappo	wao	wapp1239	Yuki-Wappo	-122.5	38.5	W N America	California	0	Nichols 1992: 299		3	E19	NA	E19	NA
Luiseño	lui	luis1253	Uto-Aztecan	-117.17	33.33	W N America	California	0	Elliott 1999: 23-28		5	E19	NA	E19	NA
Martuthunira	vma	mart1255	Pama-Nyungan	116	-21	Australia	S Australia	0	Corbett 2013		5	E19	NA	E19	NA
Motuna	siw	siwa1245	South Bougainville	155.42	-6.62	NG and Oceania	Oceania	6	Terrill 2002: 74-75		5	E19	NA	E19	NA
Kwazá	--	kwaz1243	Kwaza	-60.67	-12.58	S America	NE South America	0	van der Voort 2004: 24, 105		7	E19	NA	E19	NA
Miwok (Southern Sierra)	skd	sout2985	Yokuts-Utian	-120	37.5	W N America	California	0	Corbett 2013		7	E19	NA	E19	NA
Ainu	ain	ainu1240	Ainu	143	43	N-C Asia	N Coast Asia	0	Corbett 2013		10	E19	NA	E19	NA
Ngiyambaa	wyb	wang1291	Pama-Nyungan	145.5	-31.75	Australia	S Australia	0	Corbett 2013		12	E19	NA	E19	NA
Mangarrayi	mpc	mang1381	Mangarayan	133.5	-14.67	Australia	N Australia	3	Corbett 2013	Nichols 1992: 297	12	E19	NA	E19	NA
Alawa	alh	alaw1244	Maran	134.25	-15.17	Australia	N Australia	2	Sharpe 1972: 66, 79-80		12	E19	NA	E19	NA
Worora	unp	woro1255	Worrorran	124.67	-15.67	Australia	N Australia	5	Clendon 2000: 95, 97-100		20	E19	NA	E19	NA
Sahaptin (Umatilla)	uma	umat1237	Plateau Penutian	-118.5	45.67	E N America	Basin and Plains	0	Nichols 1992: 299		25	E19	NA	E19	NA
Dyirbal	dbl	dyir1250	Pama-Nyungan	145.58	-17.83	Australia	N Australia	4	Corbett 2013	Dixon 1972: 44	29	E19	NA	E19	NA
Malakmalak	mpb	mull1237	Northern Daly	130.42	-13.42	Australia	N Australia	2	Birk 1976: 30-31		33	E19	NA	E19	NA
Arabela	arl	arab1268	Zaparoan	-75.17	-2	S America	NE South America	0	Rich 1999: 22-23, 35-36		50	E19	NA	E19	NA
Capanahua	kaq	capa1241	Pano-Tacanan	-74	-7	S America	NE South America	0	Loos 1969: passim		50	E19	NA	E19	NA
So	teu	sooo1256	Kuliak	34.75	2.58	Africa	S Africa	0	Carlin 1993: 73		50	E19	NA	E19	NA
Yawelmani	yok	yoku1256	Yokuts-Utian	-119	35	W N America	California	0	Nichols 1992: 299		50	E19	NA	E19	NA
Trumai	tpy	trum1247	Trumai	-53.58	-11.92	S America	NE South America	2	Guirardello 1999: 48-55		51	E19	NA	E19	NA
Djingili	jig	djin1251	Mirndi	134	-17.75	Australia	N Australia	4	Pensalfini 1997: 247-248, 253-259		52	E19	NA	E19	NA
Ungarinjin	ung	ngar1284	Worrorran	126	-16.33	Australia	N Australia	0	Nichols 1992: 299		57	E19	NA	E19	NA
Chinook (Upper)	wac	wasc1239	Chinookan	-122.5	45.5	W N America	Alaska-Oregon	3	Hymes 1955: 72-75, 214		58	E19	NA	E19	NA
Garrwa	gbc	gara1261	Garrwan	137.17	-17.08	Australia	N Australia	0	Mushin 2012: 38, 190		59	E19	NA	E19	NA
Wardaman	wrr	ward1246	Wagiman - Wardaman	131	-15.5	Australia	N Australia	3	Corbett 2013	Merlan 1994: 61-63, 241-242	84	E19	NA	E19	NA
Wambaya	wmb	wamb1258	Mirndi	135.75	-18.67	Australia	N Australia	4	Nordlinger 1998: 59-70		89	E19	NA	E19	NA
Maricopa	mrc	mari1440	Yuman	-113.17	33.17	E N America	Basin and Plains	0	Corbett 2013		100	E19	NA	E19	NA
Seneca	see	sene1264	Iroquoian	-77.5	42.5	E N America	E North America	3	Corbett 2013	Chafe 1967: 13-22	100	E19	NA	E19	NA
Jaminjung	djd	djam1255	Mirndi	130.5	-15.08	Australia	N Australia	0	Schultze-Berndt 2000: passim		120	E19	NA	E19	NA
Yidiny	yii	yidi1250	Pama-Nyungan	145.75	-17	Australia	N Australia	0	Corbett 2013		150	E19	NA	E19	NA
Ocaina	oca	ocai1244	Witotoan	-71.75	-2.75	S America	NE South America	0	Derbyshire and Payne 1990: 257		194	E19	NA	E19	NA
Nivkh	niv	gily1242	Nivkh	142	53.33	N-C Asia	N Coast Asia	0	Corbett 2013		200	E19	NA	E19	NA
Orejón	ore	orej1242	TucÃ¡noan	-72.5	-2.83	S America	NE South America	2	Velie 1975: 24-27		220	E19	NA	E19	NA
Baré	bae	bare1276	Arawakan	-64	-0.33	S America	NE South America	2	Aikhenvald 2007b: 850-852		240	E19	NA	E19	NA
Imonda	imn	imon1245	Border	141.17	-3.33	NG and Oceania	N Coast New Guinea	0	Corbett 2013		250	E19	NA	E19	NA
Maung	mph	maun1240	Iwaidjan	133.5	-11.92	Australia	N Australia	6	Corbett 2013	Capell 1970: 73-77	260	E19	NA	E19	NA
Paumarí	pad	paum1247	Arawan	-64	-6	S America	NE South America	4	Corbett 2013	Aikhenvald 2010: 237	290	E19	NA	E19	NA
Yimas	yee	yima1243	Lower Sepik - Ramu	143.55	-4.67	NG and Oceania	N Coast New Guinea	16	Corbett 2013	Phillipps 1993: 175-178	300	E19	NA	E19	NA
Ashéninka Perené	prq	ashe1272	Arawakan	-74.92	-10.98	S America	Andean	2	Mihas 2010: 121-122		300	E19	NA	E19	NA
Barupu	wra	wara1302	Macro-Skou	142.08	-3.08	NG and Oceania	N Coast New Guinea	2	Svärd (to appear)		300	E19	NA	E19	NA
Waurá	wau	waur1244	Arawakan	-53.5	-12.5	S America	NE South America	0	Payne 1991: 377		320	E19	NA	E19	NA
Gavião	gvo	gavi1246	Tupian	-62	-10.67	S America	NE South America	0	Moore 1984: passim		340	E19	NA	E19	NA
Tol	jic	toll1241	Jicaquean	-87	14.67	C America	Mesoamerica	0	Corbett 2013		350	E19	NA	E19	NA
Diegueño (Mesa Grande)	dih	kumi1248	Yuman	-116.17	32.67	C America	California	0	Nichols 1992: 299		370	E19	NA	E19	NA
Yukaghir (Kolyma)	yux	sout2750	Yukagir	150.83	65.75	N-C Asia	N Coast Asia	0	Corbett 2013		370	E19	NA	E19	NA
Kiowa	kio	kiow1266	Kiowa-Tanoan	-99	37	E N America	Basin and Plains	4	Sutton 2010: 59-67		400	E19	NA	E19	NA
Gooniyandi	gni	goon1238	Bunuban	126.33	-18.33	Australia	N Australia	0	Corbett 2013		410	E19	NA	E19	NA
Ama	amm	amap1240	Left May	141.62	-4.22	NG and Oceania	N Coast New Guinea	3	Svärd (to appear)		480	E19	NA	E19	NA
Zapotec (Coatlán)	zps	coat1243	Otomanguean	-96.77	16.15	C America	Mesoamerica	0	Beam de Azcona 2004: passim		500	E19	NA	E19	NA
Siona	snn	sion1247	TucÃ¡noan	-76.25	0.33	S America	NE South America	2	Wheeler 1970: 2, 91-95, 140-141	Derbyshire and Payne 1990: 256	500	E19	NA	E19	NA
Awtuw	kmn	awtu1239	Sepik	142	-3.58	NG and Oceania	N Coast New Guinea	2	Feldman 1986: 41, 45, 108-109		510	E19	NA	E19	NA
Hixkaryana	hix	hixk1239	Cariban	-59	-1	S America	NE South America	0	Corbett 2013	Derbyshire 1985: 6-7	600	E19	NA	E19	NA
Nagatman	nce	yale1246	Yale	141.5	-3.75	NG and Oceania	N Coast New Guinea	2	Campbell & Campbell 1987: 18-22, 44-49		600	E19	NA	E19	NA
Baniwa	bwi	bani1255	Arawakan	-66.83	2.67	S America	NE South America	2	Aikhenvald 2007a: 476-479		610	E19	NA	E19	NA
Warekena	gae	guar1293	Arawakan	-67.5	1.5	S America	NE South America	2	Aikhenvald 1998: 298-299		650	E19	NA	E19	NA
Jaqaru	jqr	jaqa1244	Aymaran	-76	-13	S America	Andean	0	Corbett 2013		740	E19	NA	E19	NA
Dení	dny	deni1241	Arawan	-67	-6	S America	NE South America	2	Moran and Moran 1977: 40-41		740	E19	NA	E19	NA
Jarawara	jaa	jama1261	Arawan	-65.5	-7.5	S America	NE South America	2	Dixon 1995: 264-265		800	E19	NA	E19	NA
Tuyuca	tue	tuyu1244	TucÃ¡noan	-70.08	0.5	S America	NE South America	2	Bowles 2008: 19, 21-22		940	E19	NA	E19	NA
Hadza	hts	hadz1240	Hadza	35.17	-3.75	Africa	S Africa	2	Sands 2013: 108-110		950	E19	NA	E19	NA
Tainae	ago	tain1253	Angan	145.68	-7.4	NG and Oceania	Interior New Guinea	11	Carlson 1991: 7, 23-34		1000	E19	NA	E19	NA
Rapanui	rap	rapa1244	Austronesian	-109	-27	NG and Oceania	Oceania	0	Corbett 2013		1000	E19	NA	E19	NA
Tlingit	tli	tlin1245	Na-Dene	-135	59	W N America	Alaska-Oregon	0	Boas 1917: passim		1032	E19	NA	E19	NA
Berik	bkl	beri1254	Orya-Mawes-Tor-Kwerba	138.83	2.25	NG and Oceania	N Coast New Guinea	2	Westrum 1988: 150, 153		1200	E19	NA	E19	NA
Hup	jup	hupd1244	Nadahup	-69.25	0.166667	S America	NE South America	0	Epps 2008:191-5,241-4		1240	E19	NA	E19	NA
Chontal (Huamelultec Oaxaca)	clo	lowl1260	Tequistlatecan	-95.75	16	C America	Mesoamerica	0	Waterhouse 1967: 356-358		1280	E19	NA	E19	NA
Nanai	gld	nana1257	Tungusic	137	49.5	N-C Asia	N Coast Asia	0	Nichols 1992: 297		1390	E19	NA	E19	NA
Mian	mpt	mian1256	Ok	141.5	-4.75	NG and Oceania	Interior New Guinea	4	Fedden 2011: 169-171		1400	E19	NA	E19	NA
Usan	wnu	usan1239	Madang	145.17	-4.83	NG and Oceania	N Coast New Guinea	0	Reesink 1987: passim		1400	E19	NA	E19	NA
Hunzib	huz	hunz1247	Nakh-Daghestanian	46.23	42.16	W and SW Eurasia	Greater Mesopotamia	5	Corbett 2013	van den Berg 2004: 157	1420	E19	NA	E19	NA
Mokilese	mkj	moki1238	Austronesian	159.75	6.67	NG and Oceania	Oceania	0	Corbett 2013		1450	E19	NA	E19	NA
Bagvalal	kva	bagv1239	Nakh-Daghestanian	46.17	42.56	W and SW Eurasia	Greater Mesopotamia	3	Corbett 2006: 749-750		1450	E19	NA	E19	NA
Movima	mzp	movi1243	Movima	-65.67	-13.83	S America	NE South America	3	Haude 2006: 148-149		1450	E19	NA	E19	NA
Futuna-Aniwa	fut	futu1245	Austronesian	170.22	-19.53	NG and Oceania	Oceania	0	Dougherty 1983: passim		1500	E19	NA	E19	NA
Alamblak	amp	alam1246	Sepik	143.33	-4.67	NG and Oceania	N Coast New Guinea	2	Corbett 2013	Bruce 1984: 74-75, 81, 96-98, 149	1530	E19	NA	E19	NA
Palikur	plu	pali1279	Arawakan	-51	3	S America	NE South America	2	Derbyshire and Payne 1990: 262-263	Aikhenvald 2000: 192-198	1540	E19	NA	E19	NA
Paiute (Southern)	ute	utes1238	Uto-Aztecan	-118	37	W N America	Basin and Plains	0	Nichols 1992: 299		1640	E19	NA	E19	NA
Waorani	auc	waor1240	Sabelan	-76.5	-1	S America	NE South America	0	Derbyshire and Payne 1990: 259	Peeke 1973: 125-128	1650	E19	NA	E19	NA
Pileni	piv	pile1238	Austronesian	166.22	-10.22	NG and Oceania	Oceania	0	Corbett 2013		1660	E19	NA	E19	NA
Koiari	kbk	gras1249	Koiarian	147.33	-9.5	NG and Oceania	S New Guinea	0	Dutton 1996: 39-41		1700	E19	NA	E19	NA
Tiwi	tiw	tiwi1244	Tiwi	131	-11.5	Australia	N Australia	2	Corbett 2013	Osborne 1974: 51-52	1740	E19	NA	E19	NA
Lavukaleve	lvk	lavu1241	Central Solomons	159.2	-9.08	NG and Oceania	Oceania	3	Corbett 2013	Terrill 2003: 53-56, 243	1780	E19	NA	E19	NA
Barasano	bsn	bara1380	TucÃ¡noan	-70.67	-0.17	S America	NE South America	2	Jones and Jones 1991: 31, 73-75		1890	E19	NA	E19	NA
Awara	awx	awar1248	Finisterre-Huon	146.37	-6.17	NG and Oceania	N Coast New Guinea	0	Quigley 2002: passim		1900	E19	NA	E19	NA
Erromangan	erg	siee1239	Austronesian	169.17	-18.83	NG and Oceania	Oceania	0	Corbett 2013		1900	E19	NA	E19	NA
Amarakaeri	amr	amar1274	Harakmbut	-70.5	-12.5	S America	NE South America	2	Tripp 1995: 213		1910	E19	NA	E19	NA
Wari'	pav	wari1268	Chapakuran	-65	-11.33	S America	NE South America	3	Corbett 2013	Everett and Kern 1997: 2-3	1930	E19	NA	E19	NA
Yessan-Mayo	yss	yess1239	Sepik	142.6	-4	NG and Oceania	N Coast New Guinea	0	Foreman 1974: 27-28, 34-42, 56		1990	E19	NA	E19	NA
Parecis	pab	pare1272	Arawakan	-57	-14	S America	NE South America	0	Brandao 2014: 4		2000	E19	NA	E19	NA
Dargwa	dar	darg1241	Nakh-Daghestanian	47.34	42.27	W and SW Eurasia	Greater Mesopotamia	3	van den Berg 2005: 156-158		2000	Sumbatova 2016: 3639	NA	E19	NA
Bora	boa	bora1263	Boran	-72.33	-2.17	S America	NE South America	2	Thiesen 1996: 27, 33, 36-37, 46-47		2000	Crevels 2007: 116	NA	E19	NA
Taulil	tuh	taul1251	East New Britain	158.08	-4.42	NG and Oceania	N Coast New Guinea	2	Terrill 2002: 69-70		2000	E19	NA	E19	NA
Mali	gcc	mali1284	East New Britain	152.25	-4.83	NG and Oceania	N Coast New Guinea	2	Stebbins 2012: 12-15		2200	E19	NA	E19	NA
Chichimeca-Jonaz	pei	chic1272	Otomanguean	-100.5	21.67	C America	Mesoamerica	0	Lastra de Suárez 1984: 23-30		2230	E19	NA	E19	NA
Kuot	kto	kuot1243	Kuot	151.5	-3.05	NG and Oceania	N Coast New Guinea	2	Lindstrom 2002: 130, 176-177		2400	E19	NA	E19	NA
Sulka	sua	sulk1246	Sulka	151.92	-5.08	NG and Oceania	N Coast New Guinea	0	Tharp 1996: 79, 85, 90		2500	E19	NA	E19	NA
Dumo	vam	vani1248	Macro-Skou	141.3	-2.67	NG and Oceania	N Coast New Guinea	2	Ross 1980: 83-86, 94		2670	E19	NA	E19	NA
Apurinã	apu	apur1254	Arawakan	-67	-9	S America	NE South America	2	Corbett 2013	Facundes 2000: 145-148, 222-232, 348-349	2780	E19	NA	E19	NA
Abun	kgr	abun1252	West Papuan	132.5	-0.5	NG and Oceania	N Coast New Guinea	0	Berry and Berry 2000: passim		3000	E19	NA	E19	NA
Adang	adn	adan1251	Timor-Alor-Pantar	124	-8.3	NG and Oceania	Oceania	0	Haan 2001: passim		3000	E19	NA	E19	NA
Tepehua (Tlachichilco)	tpt	tlac1235	Totonac-Tepehuan	-98.25	20.5833	C America	Mesoamerica	0	Nichols 1992: 301		3000	E19	NA	E19	NA
Iwam	iwm	iwam1256	Sepik	142	-4.33	NG and Oceania	N Coast New Guinea	2	Laycock and Z'graggen 1975: 742-743		3000	E19	NA	E19	NA
Ulithian	uli	ulit1238	Austronesian	139.58	9.92	NG and Oceania	Oceania	0	Lynch 2002: passim		3039	E19	NA	E19	NA
Teribe	tfr	teri1250	Chibchan	-82.67	9.33	C America	Mesoamerica	0	Quesada and Skopeteas 2010: passim		3300	E19	NA	E19	NA
Nahuatl (Tetelcingo)	nhg	tete1251	Uto-Aztecan	-99	19.67	C America	Mesoamerica	0	Corbett 2013		3500	E19	NA	E19	NA
Konua	kyx	rapo1238	North Bougainville	154.83	-5.83	NG and Oceania	Oceania	3	Müller 1954: 14, 21-25		3500	E19	NA	E19	NA
Panare	pbh	enap1235	Cariban	-66	6.5	S America	NE South America	0	Derbyshire and Payne 1990: 263-264		3540	E19	NA	E19	NA
Suena	sue	suen1241	Greater Binanderean	147.55	-7.75	NG and Oceania	S New Guinea	0	Corbett 2013		3600	E19	NA	E19	NA
Korafe	kpr	kora1294	Greater Binanderean	149.08	-9.05	NG and Oceania	S New Guinea	0	Farr 1993: passim		3630	E19	NA	E19	NA
Urim	uri	urim1252	Urim	142.67	-3.58	NG and Oceania	N Coast New Guinea	0	Hemmilä-Luoma 1987: passim		3740	E19	NA	E19	NA
Arawak	arw	araw1276	Arawakan	-55.17	5.5	S America	NE South America	2	Pet 1987: 23, 28-29		3850	E19	NA	E19	NA
Culina	cul	culi1244	Arawan	-70.5	-6	S America	NE South America	2	Derbyshire and Payne 1990: 249-251		3900	E19	NA	E19	NA
Acoma	kjq	west2632	Keresan	-107.58	34.92	E N America	Basin and Plains	0	Corbett 2013		3990	E19	NA	E19	NA
Kombai	tyn	ndei1235	Macro-Ok	140	-5.58	NG and Oceania	S New Guinea	0	de Vries 1993: 21, 34-42		4000	E19	NA	E19	NA
Teiwa	twe	teiw1235	Timor-Alor-Pantar	124.17	-8.38	NG and Oceania	Oceania	0	Klamer 2016: 33		4000	E19	NA	E19	NA
Piro	pib	yine1238	Arawakan	-73	-11	S America	NE South America	2	Derbyshire and Payne 1990: 248		4000	E19	NA	E19	NA
Epena Pedee	sja	epen1239	ChocÃ³	-77	3	S America	Andean	0	Corbett 2013		4010	E19	NA	E19	NA
Iaai	iai	iaai1238	Austronesian	166.58	-20.42	NG and Oceania	Oceania	0	Corbett 2013		4080	E19	NA	E19	NA
Semelai	sza	seme1247	Austroasiatic	103	3	S/SE Asia	Southeast Asia	0	Corbett 2013		4100	E19	NA	E19	NA
Rotokas	roo	roto1249	North Bougainville	155.17	-6	NG and Oceania	Oceania	3	Svärd (to appear)		4320	E19	NA	E19	NA
Canela-Krahô	ram	cane1242	Macro-Ge	-45	-6	S America	NE South America	0	Corbett 2013		4400	E19	NA	E19	NA
Klon	kyo	klon1234	Timor-Alor-Pantar	124.1	-8.26	NG and Oceania	Oceania	0	Baird 2008: 62-64		5000	E19	NA	E19	NA
Teop	tio	teop1238	Austronesian	155	-5.67	NG and Oceania	Oceania	2	Svärd (to appear)		5000	E19	NA	E19	NA
Sanuma	xsu	sanu1240	Yanomaman	-64.67	4.5	S America	NE South America	0	Borgman 1990: 144-149, 197-198		5070	E19	NA	E19	NA
Chukchi	ckt	chuk1273	Chukchi-Kamchatkan	170	67	N-C Asia	N Coast Asia	0	Corbett 2013		5100	E19	NA	E19	NA
Yapese	yap	yape1248	Austronesian	138.17	9.58	NG and Oceania	Oceania	0	Jensen 1977: passim		5130	E19	NA	E19	NA
Lachi	lbt	lach1248	Tai-Kadai	104.83	22.67	S/SE Asia	Southeast Asia	0	Kosaka 2000: 68-77		5200	E19	NA	E19	NA
Amele	aey	amel1241	Madang	145.58	-5.25	NG and Oceania	N Coast New Guinea	0	Corbett 2013		5300	E19	NA	E19	NA
Mosetén	cas	mose1249	MosetÃ©n	-67.83	-14.75	S America	NE South America	2	Corbett 2013	Sakel 2002: 288-302	5320	E19	NA	E19	NA
Telefol	tlf	tele1256	Ok	141.75	-5	NG and Oceania	Interior New Guinea	2	Nichols 1992: 299		5400	E19	NA	E19	NA
Una	mtg	unaa1239	Mek	140	-4.67	NG and Oceania	Interior New Guinea	0	Corbett 2013		5600	E19	NA	E19	NA
Yagua	yad	yagu1244	Yaguan	-72	-3.5	S America	NE South America	0	Payne 2007: 457, 460-462		5690	E19	NA	E19	NA
Kiwai	kiw	nort2930	Kiwaian	143.5	-8	NG and Oceania	S New Guinea	0	Brown 2009: 14		6000	E19	NA	E19	NA
Mixtec (Chalcatongo)	mig	sanm1295	Otomanguean	-97.58	17.05	C America	Mesoamerica	0	Corbett 2013	Macaulay 1996: 81-85	6000	E19	NA	E19	NA
Nomatsiguenga	not	noma1263	Arawakan	-74.5	-11.67	S America	Andean	2	Derbyshire and Payne 1990: 262		6500	E19	NA	E19	NA
Mpur	akc	mpur1239	Amberbakan-Kebar	133.25	-0.75	NG and Oceania	N Coast New Guinea	2	Reesink 1996: 2-3		7000	E19	NA	E19	NA
Abau	aau	abau1245	Sepik	141.25	-4	NG and Oceania	N Coast New Guinea	2	Lock 2011: 85-89		7270	E19	NA	E19	NA
Leti	lti	leti1246	Austronesian	127.67	-8.2	NG and Oceania	Oceania	0	van Engelenhoven and Williams-van Klinken 2005: passim		7500	E19	NA	E19	NA
Mundurukú	myu	mund1330	Tupian	-58	-7	S America	NE South America	0	Passer 2016: passim	Derbyshire and Payne 1990: 261	7500	E19	NA	E19	NA
Chayahuita	cbt	chay1248	Cahuapanan	-77	-5.5	S America	Andean	0	Hart 1988: 258-272		7870	E19	NA	E19	NA
Ika	arh	arhu1242	Chibchan	-73.75	10.67	S America	NE South America	0	Corbett 2013		8000	E19	NA	E19	NA
Au	avt	auuu1241	Torricelli	142.08	-3.58	NG and Oceania	N Coast New Guinea	3	Svärd (to appear)		8000	E19	NA	E19	NA
Iatmul	ian	iatm1242	Sepik	143.25	-4.25	NG and Oceania	N Coast New Guinea	2	Jenraschek 2012: 124-128		8440	E19	NA	E19	NA
Daga	dgz	daga1275	Dagan	149.33	-10	NG and Oceania	S New Guinea	0	Corbett 2013		9000	E19	NA	E19	NA
Jakaltek	jac	popt1235	Mayan	-91.67	15.67	C America	Mesoamerica	0	Day 1973: passim		9500	E19	NA	E19	NA
Zuni	zun	zuni1245	Zuni	-108.83	35.08	E N America	Basin and Plains	0	Corbett 2013		9650	E19	NA	E19	NA
Yup'ik (Central)	esu	cent2127	Eskimo-Aleut	-157	57	W N America	Alaska-Oregon	0	Corbett 2013		10000	E19	NA	E19	NA
Kobon	kpw	kobo1249	Madang	144.33	-5.17	NG and Oceania	Interior New Guinea	0	Corbett 2013		10000	E19	NA	E19	NA
Tehit	kps	tehi1237	West Papuan	132	-1.5	NG and Oceania	N Coast New Guinea	2	Hesse 2000: 25-26		10000	E19	NA	E19	NA
Begak-Ida'an	dbj	idaa1241	Austronesian	118.83	5.25	S/SE Asia	Southeast Asia	0	Goudswaard 2005: 88, 101-102		10000	E19	NA	E19	NA
Choctaw	cho	choc1276	Muskogean	-88.5	32.25	E N America	E North America	0	Davies 1986: passim		10400	E19	NA	E19	NA
Tepehuan (Southeastern)	stp	sout2976	Uto-Aztecan	-98.17	20.83	C America	Mesoamerica	2	Willett 1991: 83-84		10600	E19	NA	E19	NA
Mufian	aoj	mufi1238	Torricelli	142.96	-3.58	NG and Oceania	N Coast New Guinea	17	Alungum et al. 1978: 92-93		11000	E19	NA	E19	NA
Waigali	wbk	waig1243	Indo-European	71.25	35	S/SE Asia	Indic	2	Nichols 1992: 297		11500	E19	NA	E19	NA
Tuvaluan	tvl	tuva1244	Austronesian	179.17	-8.5	NG and Oceania	Oceania	0	Corbett 2013		12510	E19	NA	E19	NA
Toqabaqita	mlu	toab1237	Austronesian	160.58	-8.42	NG and Oceania	Oceania	0	Lichtenberk 2008: passim		12600	E19	NA	E19	NA
Drehu	dhv	dehu1237	Austronesian	167.25	-21	NG and Oceania	Oceania	0	Nichols 1992: 299		13000	E19	NA	E19	NA
Olo	ong	oloo1241	Torricelli	142	-3.42	NG and Oceania	N Coast New Guinea	2	Staley 2007: 9-10, 17-18		13700	E19	NA	E19	NA
O'odham	ood	toho1245	Uto-Aztecan	-112	32	E N America	Basin and Plains	0	Nichols 1992: 299		14160	E19	NA	E19	NA
Piaroa	pid	piar1243	Saliban	-67	5	S America	NE South America	0	Krute 1988: passim		14580	E19	NA	E19	NA
Awa Pit	kwi	awac1239	Barbacoan	-78.25	1.5	S America	Andean	0	Corbett 2013		15130	E19	NA	E19	NA
Terêna	ter	tere1279	Arawakan	-56	-20	S America	SE South America	0	Derbyshire and Payne 1990: 252		15800	E19	NA	E19	NA
Nalca	nlc	naalc1240	Mek	139.88	-4.26	NG and Oceania	Interior New Guinea	5	Svärd (to appear)		16000	E19	NA	E19	NA
Hatam	had	hata1243	Hatam	134	-1	NG and Oceania	N Coast New Guinea	0	Corbett 2013		16000	E19	NA	E19	NA
Arapesh (Mountain)	ape	buki1249	Torricelli	143	-3.5	NG and Oceania	N Coast New Guinea	13	Nichols 1992: 297		16200	E19	NA	E19	NA
Evenki	evn	even1259	Tungusic	125	56	N-C Asia	Inner Asia	0	Corbett 2013		17130	E19	NA	E19	NA
Macushi	mbc	macu1259	Cariban	-60	4	S America	NE South America	2	Abbott 1991: 105		18030	E19	NA	E19	NA
Palauan	pau	pala1344	Austronesian	134.58	7.5	NG and Oceania	Oceania	0	Georgopoulos 1985: passim		18150	E19	NA	E19	NA
Taba	mky	east2440	Austronesian	127.3	0	NG and Oceania	Oceania	0	Corbett 2013		20000	E19	NA	E19	NA
Dani (Lower Grand Valley)	dni	lowe1415	Dani	138.83	-4.33	NG and Oceania	Interior New Guinea	0	Bromley 1981: passim		20000	E19	NA	E19	NA
Nasioi	nas	naas1242	South Bougainville	155.58	-6.33	NG and Oceania	Oceania	0	Terrill 2002: 75-76		20000	E19	NA	E19	NA
Maybrat	ayz	maib1239	West Papuan	132.5	-1.33	NG and Oceania	N Coast New Guinea	2	Corbett 2013	Dol 1999: 68, 98	20000	E19	NA	E19	NA
Tawala	tbo	tawa1275	Austronesian	150.67	-10.33	NG and Oceania	S New Guinea	0	Nichols 1992: 297		20000	E19	NA	E19	NA
Kilivila	kij	kili1267	Austronesian	151.08	-8.5	NG and Oceania	S New Guinea	0	Corbett 2013		20000	E19	NA	E19	NA
Hua	ygr	yaga1260	Eastern Highlands	145.42	-6.33	NG and Oceania	Interior New Guinea	0	Haiman 1980: 47, 219		21100	E19	NA	E19	NA
Krongo	kgo	kron1241	Kadugli-Krongo	30	10.5	Africa	African Savannah	4	Reh 1985: 126-127		21700	E19	NA	E19	NA
Nenets	yrk	nene1249	Uralic	72	69	N-C Asia	Inner Asia	0	Corbett 2013		21900	E19	NA	E19	NA
Uduk	udu	uduk1239	Koman	9.16	34.23	Africa	Greater Abyssinia	2	Killian 2015: 67-68		22000	E19	NA	E19	NA
Shipibo-Konibo	shp	ship1254	Pano-Tacanan	-75	-7.5	S America	NE South America	0	Corbett 2013		26000	E19	NA	E19	NA
Ju|'hoan	ktz	juho1239	Ju	21	-19	Africa	S Africa	0	Corbett 2013	Dickens 1992: 12-16	30000	E19	NA	E19	NA
Sentani	set	nucl1632	Sentani	140.58	-2.58	NG and Oceania	N Coast New Guinea	0	Corbett 2013		30000	E19	NA	E19	NA
Alagwa	wbj	alag1248	Cushitic	35.75	-5.5	Africa	S Africa	2	Corbett 2013	Mous 2008: 147-149	30000	E19	NA	E19	NA
Miya	mkf	miya1266	Chadic	9.67	10.92	Africa	African Savannah	2	Corbett 2013	Schuh 1989: 171-173	30000	E19	NA	E19	NA
Cree (Plains)	crk	plai1258	Algic	-80	52	E N America	E North America	2	Corbett 2013	Wolfart 1973: 20-24, 33-38	34100	E19	NA	E19	NA
Orig	ras	tega1236	Kordofanian	31	13	Africa	African Savannah	6	Nichols 1992: 295		35700	E19	NA	E19	NA
Nicobarese (Car)	caq	carn1240	Austroasiatic	93	9	S/SE Asia	Southeast Asia	3	Corbett 2013	Braine 1970: 103-108	37000	E19	NA	E19	NA
Ndyuka	djk	ndyu1242	Ndyuka	-54.5	5	S America	NE South America	0	Corbett 2013		39700	E19	NA	E19	NA
Ke'o	xxk	keoo1238	Austronesian	121.25	-8.83	NG and Oceania	Oceania	0	Baird 2002: passim		40000	E19	NA	E19	NA
Ambulas	abt	ambu1247	Sepik	143	-3.83	NG and Oceania	N Coast New Guinea	2	Wilson 1980: 53, 63, 67		44000	E19	NA	E19	NA
Kewa	kew	kewa1250	Engan-Kewa	143.83	-6.5	NG and Oceania	Interior New Guinea	0	Corbett 2013		45000	E19	NA	E19	NA
Buriat	bxm	mong1330	Mongolic	108	52	N-C Asia	Inner Asia	0	Skribnik 2003: 110-111, 117-120		45100	E19	NA	E19	NA
Chepang	cdm	chep1245	Sino-Tibetan	84.75	27.67	S/SE Asia	Indic	0	Caughley 1982: 42, 50, 51, 55		48500	E19	NA	E19	NA
Chamorro	cha	cham1312	Austronesian	144.75	13.45	NG and Oceania	Oceania	0	Topping 1973: passim	Nichols 1992: 299	58000	E19	NA	E19	NA
Murle	mur	murl1244	Surmic	33.5	6.5	Africa	African Savannah	0	Corbett 2013		60000	E19	NA	E19	NA
Sandawe	sad	sand1273	Sandawe	35	-5	Africa	S Africa	3	Nichols 1992: 295	Eaton 2010: 14-17	60000	E19	NA	E19	NA
Jivaro	jiv	shua1257	Jivaroan	-78	-2.5	S America	Andean	0	Saad 2014: 32		61900	E19	NA	E19	NA
Paiwan	pwn	paiw1248	Austronesian	120.83	22.5	S/SE Asia	Southeast Asia	0	Corbett 2013		66100	E19	NA	E19	NA
Nubian (Dongolese)	kzh	kenu1236	Nubian	30.5	19	Africa	N Africa	0	Corbett 2013		70000	E19	NA	E19	NA
Quechua (Huallaga)	qvh	huam1248	Quechuan	-76	-10	S America	Andean	0	Weber 1989: passim		72400	E19	NA	E19	NA
Cham (Eastern)	cjm	east2563	Austronesian	108.5	11.33	S/SE Asia	Southeast Asia	0	Thurgood 2005: passim		72900	E19	NA	E19	NA
Tzutujil	tzj	cakc1244	Mayan	-91.33	14.67	C America	Mesoamerica	0	Nichols 1992: 301		83800	E19	NA	E19	NA
Atayal	tay	atay1247	Austronesian	121.33	24.5	S/SE Asia	Southeast Asia	0	Rau 1992: passim		84300	E19	NA	E19	NA
Datooga	tcc	dato1239	Nilotic	35.33	-4.33	Africa	S Africa	0	Kiessling 2007: passim		87800	E19	NA	E19	NA
Burushaski	bsk	buru1296	Burushaski	74.5	36.5	S/SE Asia	Indic	4	Corbett 2013	Munshi 2006: 161-167	96800	E19	NA	E19	NA
Otomí (Mezquital)	ote	mezq1235	Otomanguean	-99.17	20.17	C America	Mesoamerica	0	Hess 1962: passim		100000	E19	NA	E19	NA
Ekari	ekg	ekar1243	Wissel Lakes	135.5	-3.83	NG and Oceania	Interior New Guinea	2	Doble 1987: 89, 94		100000	E19	NA	E19	NA
Makasae	mkz	maka1316	Timor-Alor-Pantar	126.47	-8.47	NG and Oceania	Oceania	0	Huber 2008: 13, 23-24		102000	E19	NA	E19	NA
Sawu	hvn	sabu1255	Austronesian	121.92	-11.5	NG and Oceania	Oceania	0	Corbett 2013		110000	E19	NA	E19	NA
Mordvin (Erzya)	myv	erzy1239	Uralic	45.5	53	N-C Asia	Inner Asia	0	Zaicz 1998: 191-197		114830	E19	NA	E19	NA
Ejagham	etu	ejag1239	Benue-Congo	8.67	5.42	Africa	African Savannah	12	Watters 1981: 291-293, 318-321, 328-331, 434-440		116700	E19	NA	E19	NA
Tukang Besi	bhq	tuka1247	Austronesian	123.5	-5.5	NG and Oceania	Oceania	0	Corbett 2013		130000	E19	NA	E19	NA
Amis	ami	amis1246	Austronesian	121.33	23.33	S/SE Asia	Southeast Asia	2	Wu 2006: 79		138000	E19	NA	E19	NA
Miskito	miq	misk1235	Misumalpan	-83.67	14	C America	Mesoamerica	0	Heath 1913: 56		143000	E19	NA	E19	NA
Huli	hui	huli1244	Engan-Kewa	142.96	-5.97	NG and Oceania	Interior New Guinea	0	Lomas 1988: 184-185		150000	E19	NA	E19	NA
Quechua (Imbabura)	qvi	imba1240	Quechuan	-78	0.33	S America	Andean	0	Corbett 2013		150000	E19	NA	E19	NA
Bajau (Sama)	bdl	indo1317	Austronesian	123	-4.33	NG and Oceania	Oceania	0	Jun 2005: 387		150000	E19	NA	E19	NA
Komi-Zyrian	kpv	komi1268	Uralic	50	62	N-C Asia	Inner Asia	0	Nichols 1992: 295		156000	E19	NA	E19	NA
Margi	mrt	marg1265	Chadic	13	11	Africa	African Savannah	0	Hoffman 1963: 46, 72-75, 85-87		158000	E19	NA	E19	NA
Navajo	nav	nava1243	Na-Dene	-108	36.17	E N America	Basin and Plains	0	Nichols 1992: 299		169000	E19	NA	E19	NA
Tongan	ton	tong1325	Austronesian	-175.17	-21.17	NG and Oceania	Oceania	0	Otsuka 2000: 49		180910	E19	NA	E19	NA
Gbeya Bossangoa	gbp	gbay1287	Adamawa-Ubangi	15	5	Africa	African Savannah	0	Samarin 1966: 98		200000	E19	NA	E19	NA
Kana	ogo	khan1278	Benue-Congo	7.42	4.75	Africa	African Savannah	0	Aikhenvald 2000: 110-111		200000	E19	NA	E19	NA
Koyra Chiini	khq	koyr1240	Songhai	-3	17	Africa	African Savannah	0	Heath 1999: 55		200000	E19	NA	E19	NA
Koromfe	kfz	koro1298	Gur	-0.92	14.25	Africa	African Savannah	3	Corbett 2013	Rennison 1997: 206-233	202000	E19	NA	E19	NA
Khoekhoe	naq	nama1264	Kwadi-Khoe	18	-25.5	Africa	S Africa	3	Corbett 2013	Hagman 1973: 81-88	202200	E19	NA	E19	NA
Kambera	xbr	kamb1299	Austronesian	120.17	-9.83	NG and Oceania	Oceania	0	Corbett 2013		240000	E19	NA	E19	NA
Pnar	pbv	pnar1238	Austroasiatic	92.26	24.82	S/SE Asia	Indic	3	Ring 2015: 101, 107-108		247000	E19	NA	E19	NA
Mapudungun	arn	mapu1245	Mapudungun	-72	-38	S America	Andean	0	Corbett 2013		258620	E19	NA	E19	NA
Tzeltal	tzb	tzel1253	Mayan	-92	16.92	C America	Mesoamerica	0	Kaufman 1963: 171-172		273000	E19	NA	E19	NA
Tuvan	tyv	tuvi1240	Turkic	95	52	N-C Asia	Inner Asia	0	Nichols 1992: 297		283400	E19	NA	E19	NA
Ingush	inh	ingu1240	Nakh-Daghestanian	44.77	42.97	W and SW Eurasia	Greater Mesopotamia	6	Corbett 2013	Nichols 2011: 141-144	322900	E19	NA	E19	NA
Supyire	spp	supy1237	Senufo	-5.58	11.5	Africa	African Savannah	5	Corbett 2013	Carlson 1994: 75	350000	E19	NA	E19	NA
Diola-Fogny	dyo	jola1263	North Atlantic	-16	13	Africa	African Savannah	9	Sapir 1965: 24-25, 61-62		397100	E19	NA	E19	NA
Iraqw	irk	iraq1241	Cushitic	35.5	-4	Africa	S Africa	2	Corbett 2013	Mous 1992: 41	462000	E19	NA	E19	NA
Tetun	tet	tetu1245	Austronesian	126	-9	NG and Oceania	Oceania	0	Morris 1984: xiv		463500	E19	NA	E19	NA
Lahu	lhu	lahu1253	Sino-Tibetan	98.17	20	S/SE Asia	Southeast Asia	0	Corbett 2013		530350	E19	NA	E19	NA
Basque	eus	basq1248	Basque	-3	43	W and SW Eurasia	Europe	0	Corbett 2013		545800	E19	NA	E19	NA
Korku	kfq	kork1243	Austroasiatic	77.8	21.1	S/SE Asia	Indic	2	Bhattacharya 1976: passim		574000	E19	NA	E19	NA
Batak (Karo)	btx	bata1293	Austronesian	98.25	3.25	S/SE Asia	Southeast Asia	0	Corbett 2013		600000	E19	NA	E19	NA
Luvale	lue	luva1239	Benue-Congo	22	-12	Africa	S Africa	10	Horton 1949: 24-25, 36-37, 166-167		635000	E19	NA	E19	NA
Fur	fvr	furr1244	Fur	25	13.5	Africa	African Savannah	2	Jakobi 1990: 84, 99-115		745800	E19	NA	E19	NA
Yucatec	yua	yuca1254	Mayan	-89	20	C America	Mesoamerica	0	Brody 2004: 66, 69		762520	E19	NA	E19	NA
Avar	ava	avar1256	Nakh-Daghestanian	46.7	42.54	W and SW Eurasia	Greater Mesopotamia	3	Charachidze 1981: 29-30	van den Berg 2005: 155-156	766500	E19	NA	E19	NA
Khmu'	kjg	khmu1256	Austroasiatic	102	21	S/SE Asia	Southeast Asia	0	Corbett 2013	Premsrirat 1987: 30, 32-33	797500	E19	NA	E19	NA
Dagaare	dga	sout2789	Gur	-2.67	10.5	Africa	African Savannah	2	Grimm 2012: 45-48		924000	E19	NA	E19	NA
Fula (Cameroonian)	fub	adam1253	North Atlantic	-9	13	Africa	African Savannah	15	Nichols 1992: 295		999500	E19	NA	E19	NA
Garo	grt	garo1247	Sino-Tibetan	90.5	25.67	S/SE Asia	Indic	0	Burling 1961: passim		1009000	E19	NA	E19	NA
Mandinka (Gambian)	mnk	mand1436	Mande	-16	13.42	Africa	African Savannah	0	Nichols 1992: 295		1325000	E19	NA	E19	NA
Tigré	tig	tigr1270	Semitic	38.5	16.5	Africa	Greater Abyssinia	2	Corbett 2013	Elias 2005: 210-216	1390000	E19	NA	E19	NA
Lango	laj	lang1324	Nilotic	33	2.17	Africa	S Africa	0	Corbett 2013		1490000	E19	NA	E19	NA
Chechen	che	chec1245	Nakh-Daghestanian	45.54	43.13	W and SW Eurasia	Greater Mesopotamia	4	Nichols 1994: 37		1496300	E19	NA	E19	NA
Lugbara	lgg	lugb1240	Eastern Central Sudanic	30.92	3.08	Africa	S Africa	0	Nichols 1992: 295		1637000	E19	NA	E19	NA
Hmong Daw	mww	hmon1333	Miao-Yao	105	26	S/SE Asia	Southeast Asia	0	Nichols 1992: 297		1698400	E19	NA	E19	NA
Albanian	aln	gheg1238	Indo-European	20	41	W and SW Eurasia	Europe	2	Matasović 2012: 17, 18, 29		2046480	E19	NA	E19	NA
Brahui	brh	brah1256	Dravidian	67	28.5	S/SE Asia	Indic	0	Corbett 2013		2430000	E19	NA	E19	NA
Berber (Middle Atlas)	tzm	cent2194	Berber	5	30	Africa	N Africa	2	Penchoen 1973: 12-13, 21-22, 25-27, 39-40, 54-55		2490000	E19	NA	E19	NA
Khalkha	khk	halh1238	Mongolic	105	47	N-C Asia	Inner Asia	0	Corbett 2013		2626590	E19	NA	E19	NA
Balinese	ban	bali1278	Austronesian	115.25	-8.33	S/SE Asia	Southeast Asia	0	Artawa 2013: passim		3330000	E19	NA	E19	NA
Acehnese	ace	achi1257	Austronesian	95.5	5.5	S/SE Asia	Southeast Asia	0	Durie 1985: 29		3500032	E19	NA	E19	NA
Georgian	kat	nucl1302	Kartvelian	44	42	W and SW Eurasia	Greater Mesopotamia	0	Corbett 2013		4347320	E19	NA	E19	NA
Guaraní	gug	para1311	Tupian	-56	-26	S America	SE South America	0	Corbett 2013		4850000	E19	NA	E19	NA
Tatar	tat	tata1255	Turkic	49.5	56	N-C Asia	Inner Asia	0	Poppe 1968: 29-57		5118710	E19	NA	E19	NA
Armenian (Eastern)	hye	nucl1235	Indo-European	45	40	W and SW Eurasia	Greater Mesopotamia	0	Corbett 2013		5327020	E19	NA	E19	NA
Minangkabau	min	mina1268	Austronesian	101	-1	S/SE Asia	Southeast Asia	0	Crouch 2009: 60-63		5530000	E19	NA	E19	NA
Malagasy	plt	plat1254	Austronesian	47	-20	S/SE Asia	Southeast Asia	0	Corbett 2013		7544380	E19	NA	E19	NA
Bulgarian	bul	bulg1262	Indo-European	25	42.5	W and SW Eurasia	Europe	3	Morfill 1898: 6-7, 15-16, 21-22	Nicolova 2017: 86-89	7895240	E19	NA	E19	NA
Vietnamese	vie	viet1252	Austroasiatic	106.5	10.5	S/SE Asia	Southeast Asia	0	Corbett 2013		68031420	E19	NA	E19	NA
Cantonese	yue	yuec1235	Sino-Tibetan	113	23	S/SE Asia	Southeast Asia	0	Corbett 2013		72893210	E19	NA	E19	NA
Korean	kor	kore1280	Korean	128	37.5	N-C Asia	N Coast Asia	0	Nichols 1992: 297		77265930	E19	NA	E19	NA
Javanese	jav	java1254	Austronesian	111	-7	S/SE Asia	Southeast Asia	0	Oakes 2009: passim		84368500	E19	NA	E19	NA

## Sheet: ReferencesGender
References
Adelaar, Willem F. H., with Pieter C. Muysken 2004. The Languages of the Andes. Cambridge: Cambridge University Press.
Abbott, Miriam 1991. Macushi. In Desmond C. Derbyshire & Geoffrey K. Pullum (eds.), Handbook of Amazonian Languages 3, 23-160. Berlin: Mouton de Guyter.
Ahland, Colleen Anne 2012. A Grammar of Northern and Southern Gumuz. PhD dissertation, University of Oregon.
Aikhenvald, Alexandra Y. & R. M. W. Dixon 1999. Other small families and isolates. In R. M. W. Dixon & Alexandra Y. Aikhenvald (eds.), The Amazonian Languages, 341-384. Cambridge: Cambridge University Press.
Aikhenvald, Alexandra Y. 1998. Warekena. In Desmond C. Derbyshire & Geoffrey K. Pullum (eds.), Handbook of Amazonian Languages, Vol. 4, 225-439. Berlin: Mouton de Gruyter.
Aikhenvald, Alexandra Y. 2000. Classifiers: A Typology of Noun Categorization Devices. Oxford: Oxford University Press.
Aikhenvald, Alexandra Y. 2007a. Classifiers in multiple environments: Baniwa of Içana/Kurripako - a North Arawak perspective. International Journal of American Linguistics 73(4): 475-500.
Aikhenvald, Alexandra Y. 2007b. Reciprocals and reflexives in North-Arawak languages of the Upper Rio Negro. In Vladimir P. Nedialkov with Emma Š. Geniušienė & Zlatka Guentchéva (eds.), Reciprocal Constructions, 845-855. Amsterdam: John Benjamins.
Aikhenvald, Alexandra Y. 2010. Gender, noun class and language obsolescence: The case of Paumarí. In Eithne B. Carlin & Simon van de Kerke (eds.), Linguistics and Archaeology in the Americas: The Historization of Language and Society, 235-252. Leiden: Brill.
Alungum, Robert J. Conrad & Lukas, Joshua 1978. Some Muhiang grammatical notes. In Richard Loving (ed.), Miscellaneous Papers on Dobu and Arapesh, 89-130. Ukarumpa: Summer Institute of Linguistics.
Applegate, Richard B. 1972. Ineseño Chumash Grammar. PhD dissertation, University of California at Berkeley.
Appleyard, David L. 1975. A descriptive outline of Kemant. Bulletin of the School of Oriental and African Studies 38: 316-350.
Arensen, Jonathan E. 1982. Murle Grammar. Occasional Papers in the Study of Sudanese Languages 2. Juba, Sudan: Summer Institute of Linguistics and University of Juba.
Årsjö, Britten 1999. Words in Ama. MA thesis, Uppsala University.
Artawa, Ketut 2013. The basic verb construction in Balinese. In Alexander Adelaar (ed.), Voice Variation in Austronesian Languages of Indonesia. NUSA 54: 5-27.
Baird, Louise 2002. A Grammar of Kéo: An Austronesian Language of Eastern Nusantara. PhD dissertation, Australian National University.
Baird, Louise 2008. A Grammar of Klon: A Non-Austronesian Language of Alor, Indonesia. Pacific Linguistics 596. Canberra: Australian National University.
Beam de Azcona, Rosemary Grace 2004. A Coatlán-Loxicha Zapotec Grammar (Mexico). PhD dissertation, University of California at Berkeley
Berry, Keith & Christine Berry 2000. Abun. In Ger P. Reesink (ed.), NUSA - Linguistic Studies of Indonesian and Other Languages in Indonesia, Volume 47, Studies in Irian Languages, Part II, 35-44.
Bhattacharya, Sudhibhushan 1976. Gender in the Munda languages. Oceanic Linguistics (Special Publications 13: Austroasiatic Studies Part I): 189-211.
Birk, David B. W. 1976. The Malakmalak Language, Daly River (Western Arnhem Land). Pacific Linguistics B-45. Canberra: Australian National University.
Bliese, Loren F. 1981. A Generative Grammar of Afar. Arlington: Summer Institute of Linguistics.
Boas, Franz 1917. Grammatical Notes on the Language of the Tlingit Indians. University of Pennsylvania University Museum Anthropological Publications 8.1. Philadelphia: University of Pennsylvania.
Borgman, Donald M. 1990. Sanuma. In Derbyshire, Desmond C. & Pullum, Geoffrey K. (eds.), Handbook of Amazonian Languages 2, 15-248. Berlin: Mouton de Gruyter.
Bowles, Joshua Wayne 2008. Agreement in Tuyuca. MA Thesis, The University of Utah.
Braine, Jean Critchfield 1970. Nicobarese Grammar (Car Dialect). PhD dissertation, University of California, Berkeley.
Brandao, Ana 2014. A Reference Grammar of Paresi-Haliti (Arawak). PhD dissertation, University of Texas at Austin.
Brody, Michal 2004. The Fixed Word, the Moving Tongue: Variation in Written Yucatec Maya and the Meandering Evolution toward Unified Norms. PhD dissertation, The University of Texas at Austin.
Bromley, H. Myron 1981. A Grammar of Lower Grand Valley Dani. Pacific Linguistics C-63. Canberra: Australian National University.
Brown, Jessica 2009. A Brief Sketch of Urama Grammar with Special Consideration of Particles Marking Agency, Aspect and Modality. MA Thesis, University of North Dakota.
Bruce, Les 1984. The Alamblak Language of Papua New Guinea (East Sepik). Pacific Linguistics C-81. Canberra: Australian National University.
Burling, Robbins 1961. A Garo Grammar. Deccan College Monograph Series 25. Pune: Deccan College Postgraduate and Research Institute.
Campbell, Barbara 1985. Jamamadi Noun Phrase. In David Lee Fortune (ed.), Porto Velho Workpapers: 130-165. Barsília: Summer Institute of Linguistics.
Campbell, Carl & Judy Campbell 1987. Yade Grammar Essentials. Summer Institute of Linguistics. Unpublished Manuscript.
Canonici, Noverino N. 1995. Zulu Grammatical Structure. Durban: Zulu language and literature, University of Natal.
Capell, Arthur & Heather H. Hinch 1970. Maung Grammar: Texts and Vocabulary. The Hague: Mouton.
Carlin, Eithne 1993. The So Language. Africanistische monographien 2. Köln: Institut für Afrikanistik, Universität zu Köln.
Carlson, Robert 1994. A Grammar of Supyire. Berlin: Mouton de Gruyter.
Carlson, Terry 1991. Tainae Grammar Essentials. Ukarumpa, Papua New Guinea: Unpublished Manuscript, The Summer Institute of Linguistics. http://www-01.sil.org/pacific/png/pubs/0000452/Tainae%20AGO%20Grammar%20Essentials%201991.pdf
Caughley, Ross Charles 1982. The Syntax and Morphology of the Verb in Chepang. Pacific Linguistics B- 84. Canberra: Australian National University.
Chafe, Wallace 1967. Seneca Morphology and Dictionary. Washington: Smithsonian Press.
Chandralai, Dileep 2010. Sinhala. Amsterdam: John Benjamins.
Charachidze, Georges 1981. Grammaire de la langue avar (langue du Caucase Nord-Est). Document de linguistique quantitative, 38. Paris: Farvard.
Clendon, Mark 2000. Topics in Worora Grammar. PhD dissertation, University of Adeleide.
Corbett, Greville G. 2006. Gender, grammatical. In Keith Brown (ed.), Encyclopedia of Language & Linguistics (2nd edn), 749-756.
Corbett, Greville G. 2013. Number of genders. In Matthew Dryer & Martin Haspelmath (eds.), The World Atlas of Language Structures Online. Leipzig: Max Planck Institute for Evolutionary Anthropology. http://wals.info/chapter/30.
Corris, Miriam 2005. A grammar of Barupu: A language of Papua New Guinea. PhD dissertation, University of Sydney.
Craig, Colette 1986. Jacaltec noun classifiers: A study in language and culture. In Colette Craig (ed.), Noun Classes and Categorization, 263-293. Amsterdam: John Benjamins.
Crouch, Sophie Elizabeth 2009. Voice and Verb Morphology in Minangkabau, a Language of West Sumatra, Indonesia. MA thesis, The University of Western Australia.
Curnow, Timothy J. 1997. A Grammar of Awa Pit (Cuaiquer): An Indigenous Language of South-western Colombia. PhD dissertation, Australian National University.
Davies, William D. 1986. Choctaw Verb Agreement and Universal Grammar. Dordrecht: Reidel.
Day, Christopher 1973. The Jacaltec Language. Indiana University Publications, Language Science Monographs 12. Bloomington: Indiana University Press.
de Vries, Lourens 1993. Forms and Functions in Kombai, an Awyu Language of Irian Jaya. Pacific Linguistics B-108. Canberra: Australian National University.
Dench, Alan 1998. Yingkarta. Munchen: Lincom.
Derbyshire, Desmond C. & Doris L. Payne 1990. Noun classification systems of Amazonian languages. In Doris L. Payne (ed.), Amazonian Linguistics: Studies in Lowland South American Languages, 243-272. Austin: University of Texas Press.
Derbyshire, Desmond C. 1985. Hixkaryana and Linguistic Typology. Dallas: Summer Institute of Linguistics.
Dickens Patrick 1992. Ju|'hoan grammar. Unpublished manuscript.
Dixon, R. M. W. 1972. The Dyirbal Language of North Queensland. Cambridge: Cambridge University Press.
Dixon, R. M. W. 1995. Fusional development of gender marking in Jarawara possessed nouns. International Journal of American Linguistics 61(3): 263-294.
Doble, Marion 1987. A description of some features of Ekari language structure. Oceanic Linguistics 26: 55-113.
Dol, Philomena 1999. A Grammar of Maybrat: A Language of the Bird's Head, Irian Jaya, Indonesia. PhD dissertation, University of Leiden.
Dougherty, Janet W. D. 1983. Futuna-Aniwa: An Introduction to a Polynesian Outlier Language. Berkeley: University of California Press.
Durie, Mark 1985. A Grammar of Acehnese on the Basis of a Dialect of North Aceh. Dordrecht and Cinnaminson / Leiden: Foris Publications / Koninklijk Institut voor Taal-, Land- en Volkenkunde.
Dutton, Tom E. 1996. Koiari. Languages of the World, Materials 10. München: Lincom Europa.
Eaton, Helen 2010. A Sandawe Grammar. Dallas, TX: SIL International.
Edenmyr, Niklas 2004. The semantics of Hadza gender assignment: A few notes on the field. Africa & Asia [Göteborg working papers on Asian and African languages and literatures] 4: 3-19.
Elias, David Lyndon 2005. Tigre of Habab: Short Grammar and Texts from the Rigbat People. PhD dissertation, Harvard University.
Elliott, Eric Bryant 1999. Dictionary of Rincón Luiseño. PhD dissertation, Univeresity of California, San Diego.
Epps, Patience 2008. A Grammar of Hup. Berlin: Mouton de Gruyter.
Everett, Daniel L. & Barbara Kern 1997. Wari'. London: Routledge.
Everett, Daniel L. 1986. Pirahã. In Desmond C. Derbyshire & Geoffrey K. Pullum (eds.), Handbook of Amazonian Languages 1, 200-325. Berlin: Mouton de Gruyter.
Facundes, Sidney da Silva 2000. The Language of the Apurinã People of Brazil (Maipure/Arawak). PhD dissertation, State University of New York, Buffalo.
Farr, Cynthia 1993. The switch-reference clause chaining phenomenon from a Korafe perspective. Language and Linguistics in Melanesia 24: 159-190.
Fedden, Sebastian 2011. A grammar of Mian. Berlin: De Gruyter Mouton.
Feldman, Harry 1986. A Grammar of Awtuw. Pacific Linguistics B-94. Canberra: Australian National University.
Foley, William A. 1986. The Papuan Languages of New Guinea. Cambridge: Cambridge University Press.
Foreman, Velma 1974. Grammar of Yessan-Mayo. Language Data, Asian-Pacific Series, 4. Ukarumpa, Papua New Guinea: Summer Institute of Linguistics.
Fortune, George 1985. Shona Grammatical Constructions. Harare: Mercury Press.
Georgopoulos, Carol Perkins 1985. The Syntax of Variable Binding in Palauan. PhD dissertation, University of California San Diego.
Gerdts, Donna B. 2010. Agreement in Halkomelem complex auxiliaries. Papers for the Forty-fourth and Forty-fifth International Conferences on Salish and Neighbouring Languages, UBCWPL 27, 175-189.
Gerdts, Donna B. 2013. The purview effect: Feminine gender on inanimates in Halkomelem Salish. Berkeley Linguistic Society 37: 417-426.
Gerdts, Donna Β. & Mercedes O. Hinkson 2004. Salish numeral classifiers: a lexical means to a grammatical end. STUF - Language Typology and Universals 57(2-3): 247-279.
Ghosh, Arun 2008. Santali. In Gregory S. Anderson (ed.), The Munda languages, 11-98. Abingdon: Routledge.
Glinert, Lewis 1989. The Grammar of Modern Hebrew. Cambridge: Cambridge University Press.
Gore, Edward Cline 1926. A Zande Grammar. London: Sheldon Press.
Goswami, G. C. & Jyotiprakash Tamuli 2003. Asamiya. In Cardona, George & Dhanesh Jain (eds.), The Indo-Aryan Languages, 391-443. London: Routledge.
Goudswaard, Nelleke Elisabeth 2005. The Begak (Ida'an) Language of Sabah. PhD dissertation, Free University of Amsterdam.
Granberry, Julian 2004. Modern Chitimacha (Sitimaxa). Munich: Lincom Europa.
Grimm, Scott 2012. Number and Individuation. PhD dissertation, Stanford University.
Guirardello, Raquel 1999. A Reference Grammar of Trumai. PhD dissertation, Rice University.
Haan, Johnson Welem 2001. The Grammar of Adang: A Papuan Language Spoken on the Island of Alor East Nusa Tenggara – Indonesia. PhD dissertation, University of Sydney.
Haas, Mary R. 1940. Tunica. New York: J. J. Augustin.
Hagman, Roy Stephen 1973. Nama Hottentot Grammar. PhD dissertation, Columbia University.
Haiman, John 1980. Hua: A Papuan Language of the Eastern Highlands of New Guinea. Amsterdam: John Benjamins.
Hanna, H. Morcos 1967. The Phrase Structure of Egyptian Colloquial Arabic. The Hague: Mouton.
Hanson, Rebecca 2010. A Grammar of Yine (Piro). PhD dissertation, La Trobe University.
Harrell, Richard S. 1962. A Short Reference Grammar of Moroccan Arabic. Washington: Georgetown University Press.
Hart, Helen 1988. Diccionario Chayahuita-Castellano. Yarinacocha, Pucallpa, Perú: Instituto Lingüístico de Verano.
Harvey, Mark 2002. A Grammar of Gaagudju. Berlin: Mouton de Gruyter.
Haude, Katharina 2006. A Grammar of Movima. Nijmegen University.
Hayward, Dick 1984. The Arbore Language: A First Investigation (Including a Vocabulary). Hamburg: Helmut Buske Verlag.
Healey, Phyllis M. 1965. Telefol Noun Phrases. Linguistic Circle of Canberra Publications B 4. Canberra: Australian National University.
Healey, Phyllis M. 1966. Levels and Chaining in Telefol Sentences. Linguistic Circle of Canberra Publications B 5. Canberra: Australian National University.
Heath, G. R. 1913. Notes on Miskuto grammar and on other Indian languages of Eastern Nicaragua. American Anthropologist 15(1): 48-62.
Heath, Jeffrey 1975. Some functional relationships in grammar. Language 51(1): 89-104.
Heath, Jeffrey 1980. Basic materials in Warndarang: Grammar, Texts and Dictionary. Pacific linguistics B-72. Canberra: Australian National University.
Heath, Jeffrey 1983. Referential tracking in Nunggubuyu (Australia). In John Haiman & Pamela Munro (eds.), Switch Reference and Universal Grammar, 129-149. Amsterdam and Philadelphia: John Benjamins.
Heath, Jeffrey 1999. A Grammar of Koyra Chiini: The Songhay of Timbuktu. Berlin: Mouton de Gruyter.
Hemmilä, Ritva & Pirkko Luoma 1987. Urim Grammar. Ukarumpa: SIL. Manuscript. Availalbe online at http://www.sil.org/pacific/png/abstract.asp?id=52255.
Hess, H. Harwood 1968. The Syntactic Structure of Mezquital Otomi. The Hague: Mouton.
Hesse, Ronald 2000. Tehit. In Ger P. Reesink (ed.), NUSA - Linguistic Studies of Indonesian and Other Languages in Indonesia, Volume 47, Studies in Irian Languages, Part II, 25-33.
Hoffman, Carl 1963. A Grammar of the Margi Language. London: Oxford University Press.
Horton, A. E. 1949. A Grammar of Luvale. Johannesburg: Witwatersrand University Press.
Huber, Juliette 2008. First Steps towards a Grammar of Makasae. Munich: Lincom.
Hunt, Katharine Dorothy 1993. Clause Structure, Agreement and Case in Gitksan. PhD dissertation, The University of British Columbia.
Hurd, Conrad & Phyllis W. Hurd 1966. Nasioi Language Course. Port Moresby, Papua New Guinea: Summer Institute of Linguistics and Department of Information and Extension Services.
Hymes, Dell Hathaway 1955. The Language of the Kathlamet Chinook. PhD dissertation, Indiana University.
Jakobi, Angelika 1990. A Fur Grammar: Phonology, Morphophonology, and Morphology. Hamburg: Helmut Buske Verlag.
Jendraschek, Gerd 2012. A Grammar of Iatmul. Habilitation thesis, Universtiy of Regensburg.
Jensen, John Thayer 1977. Yapese Reference Grammar. Honolulu: University Press of Hawaii.
Jones, Wendell & Paula Jones 1991. Barasano Syntax. Publications in Linguistics 101. Dallas: Summer Institute of Linguistics and The University of Texas at Arlington.
Jukes, Anthony 2006. Makassarese (basa Mangkasara'): A Description of an Austronesian Language of South Sulawesi. PhD dissertation, The University of Melbourne.
Jun, Akamine 2005. Sama (Bajau). In Alexander Adelaar & Nikolaus P. Himmelmann (eds.), The Austronesian Languages of Asia and Madagaskar, 377-396. London: Routledge.
Kaiser, Stefan, Yasuko Ichikawa, Noriko Kobayashi & Hilofumi Yamamoto 2001. Japanese: A Comprehensive Grammar. London: Routledge.
Kalnača, Andra 2014. A Typological Perspective on Latvian Grammar. Berlin: De Gruyter.
Kamwangamalu, Nkonko Mudipanu 1989. Code-Mixing across Languages: Structure, Functions, and Constraints. PhD dissertation, University of Illinois at Urbana-Champaign.
Kaufman, Terrence Scott 1963. Tzeltal Grammar. PhD dissertation, University of California, Berkeley.
Kennard, Edward 1936. Mandan grammar. International Journal of American Linguistics 9(1): 1-43.
Kiessling, Roland 2007. The "marked nominative" in Datooga. Journal of African Languages and Linguistics 28(2): 149-191.
Killian, Don 2015. Topics in Uduk Phonology and Morphology. PhD dissertation, University of Helsinki.
Klaiman, M. H. 2009. Bengali. In Comrie, Bernard (ed.), The World's Major Languages, 2nd edition, 417-436. London & New York: Routledge.
Klamer, Marian 2014. Numeral classifiers in the Papuan languages of Alor and Pantar: A comparative perspective. In Marian Klamer & František Kratochvíl (eds.), Number and Quantity in East Nusantara, 103-122. Canberra: Pacific Linguistics.
Klamer, Marian 2016. The Alor-Pantar languages: Linguistic context, history and typology. In Marian Klamer (ed.), The Alor-Pantar Languages: History and Typology (Studies in Linguistic Diversity 3), 5-53. Berlin: Language Science Press.
Kosaka, Ryuichi 2000. A Descriptive Study of the Lachi Language: Syntactic Description, Historical Reconstruction and Genetic Relation. PhD dissertation, Tokyo University of Foreign Studies.
Krute, Laurence Dana 1988. Piaroa Nominal Morphosemantics. PhD dissertation, Columbia University.
Lastra de Suárez, Yolanda 1984. Chichimeco Jonaz. In Munro, S. Edmonson (ed.), Supplement to the Handbook of Middle American Indians, vol. 2: Linguistics, 20-42. Austin: University of Texas Press.
Laycock, Donald C. & John Z’graggen 1975. The Sepik-Ramu phylum. In Stephen A. Wurm (ed.), Papuan Languages and the New Guinea Linguistic Scene: New Guinea Area Languages and Language Study 1, 731-763. Canberra: Australian National University.
Leslau, Wolf 1995. Reference Grammar of Amharic. Wiesbaden: Harassowitz.
Lichtenberk, Frantisek 2008. A Grammar of Toqabaqita, Vol 1. Berlin: Mouton de Gruyter.
Lindström, Eva 2002. Topics in the Grammar of Kuot: A Non-Austronesian Language of New Ireland, Papua New Guinea. PhD dissertation, Stockholm University.
Lock, Arnold (Arjen) Hugo 2011. Abau Grammar. Data Papers on Papua New Guinea Languages Volume 57. Ukarumpa: SIL Printing Press.
Lomas, G. C. J. 1988. The Huli Language of Papua New Guinea. PhD dissertation, Macquarie University.
Loos, Eugene 1969. The Phonology of Capanahua and Its Grammatical Basis. Norman: University of Oklahoma
Louwerse, John 1988. The Morphosyntax of Una in Relation to Discourse Structure. Pacific Linguistics B-100. Canberra: Australian National University.
Lynch, John 2002. Ulithian. In John Lynch, Malcolm Ross & Terry Crowley (eds.), The Oceanic Languages, 792-803. Richmond: Curzon.
Macaulay, Monica 1996. A Grammar of Chalcatongo Mixtec. University of California Publications in Linguistics 127. Berkeley: University of California Press.
Matasović, Ranko 2012. A Grammatical Sketch of Albanian for Students of Indo-European. Manuscript, University of Zagreb. http://mudrac.ffzg.unizg.hr/~rmatasov/Albanian.pdf.
McGregor, R. S. 1986. Outline of Hindi Grammar: with Exercises (reprint with corrections). Oxford: Oxford University Press.
McGregor, William B. 2004. The Languages of the Kimberley, Western Australia. Abingdon: Routledge.
Meeuwis, Michael 1998. Lingala. Munchen: Lincom.
Merlan, Francesca C. 1994. A Grammar of Wardaman, a Language of the Northern Territory of Australia. Berlin: Mouton de Gruyter.
Mihas, Elena 2010. Essentials of Ashéninka Perené grammar. PhD dissertation, The University of Wisconsin-Milwaukee.
Mithun, Marianne 2001. The Languages of Native North America. Cambridge: Cambridge University Press.
Moore, Denny 1984. Syntax of the Language of the Gavião Indians of Rondõnia, Brazil. PhD dissertation, The City University of New York.
Moran, Paul & Dorothy Moran 1977. Notas sobre morfología verbal Dení. Serie Lingüística 7: 29-71.
Morfill, William Richard 1898. A Short Grammar of the Bulgarian Language, with Reading Lessons. London: K. Paul, Trench, Trübner & Co., ltd.
Morris, Cliff 1984. Tetun - English Dictionary. Pacific Linguistics C-83. Canberra: Australian National University.
Mosel, Ulrike & Ruth Spriggs 2000. Gender in Teop (Bougainville, Papua New Guinea). In Barbara Unterbeck & Matti Rissanen (eds.), Gender in Grammar and Cognition, 321–350. Berlin: Mouton de Gruyter.
Mous, Maarten 2008. Number as an exponent of gender in Cushitic. In Zygmunt Frajzyngier & Erin Shay (eds.), Interaction of Morphology and Syntax: Case Studies in Afroasiatic, 137-160. Amsterdam: John Benjamins.
Mous, Martinus 1992. A Grammar of Iraqw. PhD dissertation, Rijksuniversiteit Leiden.
Mpiranya, Fidèle 2015. Swahili Grammar and Workbook. London: Routledge.
Müller, Adam 1954. Grammar and Vocabulary of the Konua language. Microbibliotheca Anthropos, 12. Fosieux, Switzerland: Anthropos.
Munshi, Sadaf 2006. Jammu and Kashmir Burushaski: Language, Language Contact, and Change. PhD dissertation, The University of Texas at Austin.
Murane, Elizabeth 1974. Daga Grammar, from Morpheme to Discourse. Norman: Summer Institute of Linguistics of the University of Oklahoma.
Mushin, Ilona 2012. A Grammar of (Western) Garrwa. Berlin: Mouton de Gruyter.
Nichols, Johanna 1992. Linguistic Diversity in Space and Time. Chicago: The University of Chicago Press.
Nichols, Johanna 1994. Chechen. In Rieks Smeets (ed.), The Indigenous Languages of the Caucasus, 1-77. Delmar, NY: Caravan Books.
Nicolova, Ruselina 2017. Bulgarian Grammar (translated by Christo Stamenov). Berlin: Frank & Timme.
Nordlinger, Rachel 1998. A grammar of Wambaya, Northern Territory (Australia). Pacific Linguistics C-140. Canberra: Australian National University.
Oakes, Michael P. 2009. Javanese. In Bernard Comrie (ed.), The World's Major Languages, 819-832. London: Routledge.
Osborne, C. R. 1974. The Tiwi Language: Grammar, Myths and Dictionary of the Tiwi Language Spoken on Melville and Bathurst Islands, Northern Australia. Canberra: Australian Institute of Aboriginal Studies.
Otsuka, Yuko 2000. Ergativity in Tongan. PhD dissertation, University of Oxford.
Owens, Jonathan 1985. A Grammar of Harar Oromo (Northeastern Ethiopia). Kuschitische Sprachstudien, Cushitic Language Studies, 4. Hamburg: Helmut Buske Verlag.
Pandharipande, Rajeshwari 2003. Marathi. In George Cordona & Dhanesh Jain, The Indo-Aryan Languages, 698-728. London: Routledge.
Passer, Matthias Benjamin 2016. (What) Do verb classifiers classify? Lingua 174(1): 16-44.
Payne, David L. 1991. A classification of Maipuran (Arawakan) languages based on shared lexical retentions. In Desmond C. Derbyshire & Geoffrey K. Pullum (eds.), Handbook of Amazonian Languages, Vol. 3, 355-500. Berlin: Mouton de Gruyter.
Payne, Doris L. 1998. Maasai gender in typological perspective. Studies in African Linguistics 27(2): 159-175.
Payne, Doris L. 2007. Source of the Yagua nominal classification system. International Journal of American Linguistics 73: 447-474.
Peeke, M. Catherine 1973. Preliminary Grammar of Auca. Norman, Oklahoma: Summer Institute of Linguistics.
Penchoen, Thomas G. 1973. Tamazight of the Ayt Ndhir. Afroasiatic Dialects, 1. Los Angeles: Undena Publishing.
Pensalfini, Robert 1997. Jingulu Grammar, Dictionary, and Texts. PhD dissertation, Massachusetts Institute of Technology.
Pet, Willen Jan Agricola 1987. Lokono Dian, the Arawak Language of Suriname: A Sketch of Its Grammatical Structure and Lexicon. PhD dissertation, Cornell University.
Phillips, Colin 1993. Conditions on agreement in Yimas. MIT Working Papers in Linguistics 18: 173-213.
Poppe, Nicholas 1968. Tatar Manual. Descriptive Grammar and Texts with Tatar-English-Glossary. Bloomington: Indiana University Press.
Premsrirat, Suwilai 1987. A Khmu Grammar. Pacific Linguistics A-75. Canberra: Australian National University.
Quesada, J. Diego & Stavros Skopeteas 2010. The discourse function of inverse voice: An experimental study in Teribe (Chibchan). Journal of Pragmatics 42(9): 2579-2600.
Quigley, Susan R. 2016. The Awara Verbal System. MA thesis, University of North Dakota.
Ramirez, Henri 1997. A Fala Tukano dos Ye'pa-Masa, Tomo I Gramática. Manaus: CEDEM.
Rau, Der-Hwa Victoria 1992. A Grammar of Atayal. PhD dissertation, Cornell University.
Ray, Sidney H. 1931. A Grammar of the Kiwai Language, Fly Delta, Papua: with a Kiwai Vocabulary. Port Moresby: Baker.
Reed, Irene, Osahito Miyaoka, Steven Jacobson, Paschal Afcan & Michael Krauss 1977. Yup'ik Eskimo Grammar. Fairbanks: Alaska Native Language Center, University of Alaska.
Reesink, Ger P. 1987. Structures and Their Functions in Usan: a Papuan Language of Papua New Guinea. Amsterdam: John Benjamins.
Reesink, Ger P. 1996. Morpho-syntactic features of the Bird's Head languages. NUSA 40: 1-20.
Reh, Mechthild 1985. Die Krongo-Sprache (Nìino Mó-dì): Beschreibung, Texte, Wörterverzeichnis. Kölner Beiträge zur Afrikanistik, 12. Berlin: Dietrich Reimer.
Rehg, Kenneth L. with Damian G. Sohl 1981. Ponapean Reference Grammar. Honolulu: University of Hawaii Press.
Rennison, John R. 1997. Koromfe. London: Routledge.
Rich, Rolland G. 1999. Diccionario Arabela Castellano. Peru: Instituto Lingüistico de Verano.
Ring, Hiram 2015. A Grammar of Pnar. PhD dissertation, Nanyang Technological University.
Robinson, Stuart Payton 2011. Split intransitivity in Rotokas, a Papuan language of Bougainville. PhD thesis, Radboud Universiteit.
Rodrigues, Aryon D. 2012. Nominal classification in Karirí. Revista Brasileira de Linguística Antropológica 4(2): 257-265.
Ross, Malcolm 1980. Some elements of Vanimo, a New Guinea tone language. In Papers in New Guinea Linguistics No. 20, Pacific Linguistics, Series A-56, 77-109. Canberra: Australian National University.
Saad, George 2014. A Grammar Sketch of Shuar: With a Focus on the Verb Phrase. MA Thesis, Radbound University Nijmegen.
Sakel, Jeanette 2002. Gender agreement in Mosetén. In Mily Crevels, Simon van de Kerke, Sérgio Meira & Hein van der Voort (eds.), Current Studies on South American Languages, 287-305. Leiden: Research School of Asian, African, and Amerindian Studies (CNWS).
Samarin, William J. 1966. The Gbeya Language: Grammar, Texts, and Vocabularies. University of California Publications in Linguistics 44. Berkeley: University of California Press.
Sands, Bonny 2013. Morphology - Hadza. In Rainer Vossen (ed.), The Khoesan Languages, 107-123. London: Routledge.
Sapir, J. David 1965. A Grammar of Diola-Fogny. West African Language Monographs, 3. Ibadan: Cambridge University Press, in association with The West African Languages Survey and The Institute of African Studies.
Schachter, Paul & Fe T. Otanes, 1972. Tagalog Reference Grammar. Berkeley: University of California Press. (reprinted in 1983).
Schiffman, Harold F. 1999. A Reference Grammar of Spoken Tamil. Cambridge: Cambridge University Press.
Schuh, Russell G. 1976. Spoken Hausa. Ithaca, NY: Spoken Language Services.
Schuh, Russell G. 1989. Gender and number in Miya. In Zygmunt Frajzyngier (ed.), Current Progress in Chadic Linguistics, 171-181. Amsterdam: John Benjamins.
Schultze-Berndt, Eva 2000. Simple and Complex Verbs in Jaminjung: A Study of Event Categorization in an Australian Language. PhD dissertation, Katholieke Universiteit Nijmegen.
Scorza, David 1985. A sketch of Au morphology and syntax. In Papers in New Guinea Linguistics 22: 215-273. Canberra: Pacific Linguistics.
Sharpe, Margaret C. 1972. Alawa Phonology and Grammar. Canberra: Australian Institute of Aboriginal Studies.
Shaver, Harold 1996. Diccionnario nomatsiguenga-castellano, castellano-nomatsiguenga. Series Lingüística Peruana No 41. Perú: Instituto Lingüístico de Verano.
Skribnik, Elena 2003. Buryat. In Juha Janhunen (ed.), The Mongolic Languages, 102-128. London: Routledge.
Spruit, Arie 1986. Abkhaz Studies. PhD dissertation, Rijksuniversiteit Leiden.
Sridhar, Shikaripur N. 1990. Kannada. London: Routledge.
Staley, William E. 2007. Reference Management in Olo: A Cognitive Perspective. SIL e-Books 5. SIL International.
Stebbins, Tonya with Julius Tayul 2012. Mali (Baining) dictionary. Canberra: Australian National University.
Sutton, Logan 2010. Noun class and number in Kiowa-Tanoan: Comparative-historical research and respecting speakers’ rights in fieldwork. In Andrea L. Berez, Jean Mulder & Daisy Rosenblum (eds.), Fieldwork and Linguistic Analysis in Indigenous Languages of the Americas, 57-89. Honolulu: University of Hawai'i Press.
Svärd, Erik (to appear). Gender in New Guinea. In Francesca Di Garbo & Bernhard Wälchli (eds.), Grammatical Gender and Linguistic Complexity.
Svärd, Erik 2013. Selected topics in the grammar of Nalca. BA thesis, Stockholm University.
Swanton, John R. 1929. A sketch of the Atakapa language. International Journal of American Linguistics 5 (2-4): 121-149.
Tang, Chih-Chen Jane 2004. Two types of classifier languages: A typological study of classification markers in Paiwan noun phrases. Language and Linguistics 5(2): 377-407.
Terrill, Angela 2002. Systems of nominal classification in East Papuan Languages. Oceanic Linguistics 41(1): 63-88.
Terrill, Angela 2003. A Grammar of Lavukaleve. Berlin: Mouton de Gruyter.
Tharp, Doug 1996. Sulka grammar essentials. In John M. Clifton (ed.), Two Non-Austronesian Grammars from the Islands, 77-179. Ukarumpa, Papua New Guinea: Summer Institute of Linguistics. (Available online: http://www.sil.org/pacific/png/pubs/37102/Sulka_Grammar.pdf).
Thiesen, Wesley 1996. Gramatica del idioma Bora. Serie Lingüistica Peruana No 38. Yarinacocha: Instituto Lingüístico de Verano.
Thurgood, Graham 2005. Phan Rang Cham. In Alexander Adelaar & Nikolaus P. Himmelmann (eds.), The Austronesian Languages of Asia and Madagascar, 489-512. London: Routledge.
Topping, Donald M. 1973. Chamorro Reference Grammar. Honolulu: The University Press of Hawaii.
Tripp, Robert 1995. Diccionario Amarakaeri-Castellano. (Serie Lingüística Peruana, 34.) Yarinacocha: Ministerio de Educación and Instituto Lingüístico de Verano.
van den Berg, Helma 2004. Hunzib (North-East Caucasian). In Geert Booij, Christian Lehmann, Joachim Mugdan & Stavros Skopeteas (eds.), Morphology: An International Handbook on Inflection and Word-Formation, vol. 2, 1367-1375. Berlin: Walter de Gruyter.
van den Berg, Helma 2005. The East Caucasian language family. Lingua 115: 147-190.
van Engelenhoven, Aone & Catharina Williams-van Klinken 2005. Tetun and Leti. In Alexander Adelaar & Nikolaus Himmelmann (eds.), The Austronesian languages of Asia and Madagascar, 735-768. London: Routledge.
van Staden, Miriam 2006. The body and its parts in Tidore, a Papuan language of Eastern Indonesia. Language Sciences 28: 323-343.
Van Valin, Robert D. Jr. 1977. Aspects of Lakhota Syntax: A Study of Lakhota (Teton Dakota) Syntax and Its Implications for Universal Grammar. PhD dissertation, University of California, Berkeley.
Velie, Daniel 1975. Bosquejo de la fonologia y gramatica del idioma orejon (coto). Lima: Instituto Lingüístico de Verano.
Voort, Hein van der 2004. A Grammar of Kwaza. Berlin: de Gruyter.
Wade, Terence 2011. A Comprehensive Russian Grammar, 3rd edn. Oxford: Wiley-Blackwell.
Wash, Suzanne 2001. Adverbial Clauses in Barbareño Chumash Narrative Discourse. PhD dissertation, University of California, Santa Barbara.
Waterhouse, Viola 1967. Huamelultec Chontal. In Robert Wauchope (ed.), Handbook of Middle American Indians, 349-367. London: University of Texas Press.
Watters, John Robert 1981. A Phonology and Morphology of Ejagham -- with Notes on Dialet Variation. PhD dissertation, University of California Los Angeles.
Weber, David John 1989. A Grammar of Huallaga (Huánaco) Quechua. University of California Publications in Linguistics, 112. Berkeley: University of California Press.
Westrum, Peter N. 1988. A grammatical sketch of Berik. Irian: Bulletin of Irian Jaya 16: 133-181.
Wheeler, Alva Lee 1970. Grammar of the Siona language, Colombia, South America. PhD dissertation, University of California, Berkeley.
Willett, Thomas Leslie 1991. A Reference Grammar of Southeastern Tepehuan. Dallas: Summer Institute of Linguistics and The University of Texas at Arlington.
Wilson, Particia R. 1980. Ambulas Grammar. Workpapers in Papua New Guinea Linguistics Volume 26. Ukarumpa, Papua New Guinea: Summer Institute of Linguistics.
Wolfart, H. Christoph 1973. Plains Cree: A Grammatical Study. Transactions of the American Philosophical Society, New Series, 63.5. Philadelphia: American Philosophical Society.
Wu, Jing-Ian Joy 2006. Verb Classification, Case Marking, and Grammatical Relations in Amis. PhD dissertation, Buffalo State University of New York.
Zaicz, Gábor 1998. Mordva. In Daniel Abondolo (ed.), The Uralic Languages, 184-218. London: Routledge.

## Sheet: ReferencesDemog
References
Crevels, Mily 2007. South America. In Christopher Moseley (ed.), Encyclopedia of the World's Endangered Languages, 103–196. London: Routledge.
Everett, Daniel 2005. Cultural constraints on grammar and cognition in Pirahã: Another look at the design features of human language. Current Anthropology 46(4): 621-646.
Haspelmath, Martin 1993. A Grammar of Lexgian. Berlin: Mouton de Gruyter.
Hungarian Central Statistical Office 2011. Population Census 2011: 1.1.4.2 Population by language knowledge and sex. http://www.ksh.hu/nepszamlalas/docs/tables/regional/00/00_1_1_4_2_en.xls.
Kotimaisten kielten keskus (no year). Finnish. https://www.kotus.fi/en/on_language/languages_of_finland.
Melbaa, Gadaa 1988. Oromia: An Introduction to the History of the Oromo People. Khartoum.
Simons, Gary F. and Charles D. Fennig (eds.) 2017. Ethnologue: Languages of the World, 20th edition. Dallas, TX: SIL International. http://www.ethnologue.com/.
Sumbatova, Nina 2016. Dargwa. In Peter O. Müller, Ingeborg Ohnheiser, Susan Olsen and Franz Reiner (eds.), Word-Formation: An International Handbook of the Languages of Europe, vol. 5, 3638-3658. Berlin: Mouton de Gruyter.
UCLA Language Materials Project 2014. Language Profiles. http://www.lmp.ucla.edu/Profile.aspx?LangID=51&menu=004.
UCLA Language Materials Project 2014. Language Profiles. http://www.lmp.ucla.edu/Profile.aspx?LangID=83&menu=004.
Windfuhr, Gernot 2009. The Iranian Languages. London: Routledge.
Wurm, Stephen A. 2010. Australasia and the Pacific. In Christopher Moseley (ed.), Atlas of the World's Languages in Danger, 425-577. London: Routledge.
